# Supplementary material for: Transcriptome profiling for developmental stages Protaetia brevitarsis seulensis with focus on wing development and metamorphosis
Source: PLoS One. 2023 Mar 1;18(3):e0277815. doi: 10.1371/journal.pone.0277815 (PMC9977060; doi:10.1371/journal.pone.0277815)
Supplement: S1 Table — (XLSX) [file pone.0277815.s001.xlsx]

## Sheet: Sheet3
Supplementary Table 1. 23,551 unigenes and FPKM values in each developmental stages
gene_id	transcript_id(s)	egg1	egg2	egg3	larva1	larva2	larva3	pupa1	pupa2	pupa3	adult1	adult2	adult3
PRBRE100CG0010	PRBRE100CG0010	57.02	74.73	34.56	71.74	45.23	52.67	4.58	13.44	4.58	346.26	87.57	0
PRBRE100CG0020	PRBRE100CG0020	0	0	0	0	0	0	0	0	0	0	0	0
PRBRE100CG0030	PRBRE100CG0030	0	0	0.4	0	0	0	0	0	0	0	0	0
PRBRE100CG0040	PRBRE100CG0040	0	0	0	0	0	0	0	0	0	0	0	0
PRBRE100CG0050	PRBRE100CG0050	0	0	0	0	0	0	0	0	0	0	0	0
PRBRE100CG0060	PRBRE100CG0060	0	0	0	4.3	0	2.25	1.2	0	1.2	0	0	0
PRBRE100CG0070	PRBRE100CG0070	0	0	1.03	9.61	10.22	15.3	2.88	0	2.88	8.53	0	0
PRBRE100CG0080	PRBRE100CG0080	0	0	0	0	0	0	0	0	0	0	0	0
PRBRE100CG0090	PRBRE100CG0090	0	0	0	0	0	0	0.56	0	0.56	0	0	0
PRBRE100CG0100	PRBRE100CG0100	7.84	8.31	9.24	3.17	3	2.82	7.33	9.43	7.33	10.73	13.06	10.31
PRBRE100CG0110	PRBRE100CG0110	0	0	13.86	0	0	0	0	0	0	18.66	0	0
PRBRE100CG0120	PRBRE100CG0120	75	49.69	39.52	31.2	9.11	9.72	5.06	29.22	5.06	14.19	14.81	18.73
PRBRE100CG0130	PRBRE100CG0130	32.81	32.45	27.02	1.59	4.12	5.29	6.98	20.55	6.98	2.34	12.97	30.67
PRBRE101CG0010	PRBRE101CG0010	0	0.39	0.11	0.62	0.36	0	0.27	0	0.27	0.59	0.86	1.97
PRBRE101CG0020	PRBRE101CG0020	0	0	0	0	0	0	0	0	0	0	0	0
PRBRE101CG0030	PRBRE101CG0030	0	0	0	0	0	0	0	0	0	0	0	0
PRBRE101CG0040	PRBRE101CG0040	0	0	0	0	0	0	0	0	0	0	0	0
PRBRE101CG0050	PRBRE101CG0050	0	0	0	0	0	0	0	0	0	0	0	0
PRBRE101CG0060	PRBRE101CG0060	0	0.23	0.26	0.13	0	0.13	0.17	0	0.17	0.73	0	0.16
PRBRE101CG0070	PRBRE101CG0070	0	0	0	0	0	0	0	0	0	0	0	0
PRBRE101CG0080	PRBRE101CG0080	0	0	0	0	0	0	0.38	0	0.38	0.82	0.4	0
PRBRE101CG0090	PRBRE101CG0090	0	0	0.09	0	0	0	0.24	0	0.24	0	0	0
PRBRE101CG0100	PRBRE101CG0100	0	0.8	0	0	0	0	0	0	0	0	0.78	0
PRBRE101CG0110	PRBRE101CG0110	0	0	0	0	0	0	0	0	0	0	0	0
PRBRE101CG0120	PRBRE101CG0120	0	0	0	0	0	0	0	0	0	0	0	0
PRBRE101CG0130	PRBRE101CG0130	0	0	0	2.72	1.13	0	1.26	0	1.26	9.24	0.29	2.08
PRBRE101CG0140	PRBRE101CG0140	0	0	0	0	0	0	0	0	0	0	0	0
PRBRE101CG0150	PRBRE101CG0150	0.19	0.92	0.21	0	0	0	0	0	0	0	0	0
PRBRE101CG0160	PRBRE101CG0160	0	0	0	0	0	0	0	0	0	0	0	0
PRBRE101CG0170	PRBRE101CG0170	3.34	0	0	0	0	0	0	0	0	0	0	0
PRBRE102CG0010	PRBRE102CG0010	0	0	0	0	0	0	0	0	0	0	0	0
PRBRE102CG0020	PRBRE102CG0020	0	0.57	0.91	17.52	7.18	18.76	11.92	9.01	11.92	340.5	236.53	66.8
PRBRE102CG0030	PRBRE102CG0030	53.98	55.81	55.46	13.92	13.86	11.39	17.4	25.12	17.4	26.44	36.87	30.14
PRBRE102CG0040	PRBRE102CG0040	0	0	0	0	0	0	0	0	0	0	0	0
PRBRE102CG0050	PRBRE102CG0050	41.74	17.91	52.92	5.26	3.7	6.32	12.39	15.4	12.39	7.89	14.25	13.43
PRBRE102CG0060	PRBRE102CG0060	200.82	205.33	276.37	58.96	54.3	28.48	50.92	107.73	50.92	109.64	113.27	142.48
PRBRE102CG0070	PRBRE102CG0070	12	20.93	25.11	10.63	5.47	7.67	11.34	18.25	11.34	27.21	24.04	18.32
PRBRE102CG0080	PRBRE102CG0080	0	0	0	0	0	0	0	0	0	0	0	0
PRBRE102CG0090	PRBRE102CG0090	27.2	27.11	33.1	13.39	12.2	9.24	12.98	26.43	12.98	24.07	25.72	26.02
PRBRE102CG0100	PRBRE102CG0100	100.93	122.21	115.99	48.47	48.78	60.22	76.62	116.57	76.62	96.95	93.47	33.12
PRBRE102CG0110	PRBRE102CG0110	112.53	96.08	125.46	38.19	21.55	20.47	27.93	61.93	27.93	42.24	45.27	58.14
PRBRE102CG0120	PRBRE102CG0120	93.61	86.25	96.17	33.55	34.97	36.39	31.38	38.51	31.38	70.51	76.03	60.59
PRBRE102CG0130	PRBRE102CG0130	17.5	17.78	18.27	2.19	2.58	2.58	6.41	13.34	6.41	10.49	8.76	17.19
PRBRE102CG0140	PRBRE102CG0140	102.22	102.7	98.68	24.67	23.5	30.16	26.54	81.04	26.54	41.13	51.27	72.61
PRBRE102CG0150	PRBRE102CG0150	2894.36	2421.21	2807.25	1840.72	2162.87	1651.52	995.52	2914.21	995.52	2442.29	2858.73	1819.89
PRBRE102CG0160	PRBRE102CG0160	0.46	0.62	0.85	6.25	5.4	4.3	5.75	11.99	5.75	5.18	9.02	6.76
PRBRE102CG0170	PRBRE102CG0170	36.3	45.59	41.58	7.19	14.57	4.16	8.86	13.15	8.86	12.72	8.59	25.79
PRBRE102CG0180	PRBRE102CG0180	21.98	32.9	34.25	9.76	4.28	9.69	11.18	14.49	11.18	24.39	31.66	12.33
PRBRE102CG0190	PRBRE102CG0190	0	0.71	1.45	5.49	0	0	0	4.84	0	0	1.01	0
PRBRE102CG0200	PRBRE102CG0200	4.6	6.66	5.49	2.31	5.75	3.99	6.9	41.32	6.9	10.63	9.48	4.19
PRBRE102CG0210	PRBRE102CG0210	0	0	0	0	0	0	0	0	0	0	0	0
PRBRE102CG0220	PRBRE102CG0220	0	0	0	0	0	0	0	0	0	0	0	0
PRBRE102CG0230	PRBRE102CG0230	60.68	58.19	71.68	172.24	168.93	163.91	77.43	179.17	77.43	294.11	193.77	122.53
PRBRE102CG0240	PRBRE102CG0240	58.58	39.5	42.24	91.39	48.72	110.72	28.6	14.57	28.6	102.86	133.76	85.54
PRBRE102CG0250	PRBRE102CG0250	0	0	0	0	0	0	0	4.86	0	0	0	0
PRBRE102CG0260	PRBRE102CG0260	0	2.91	0	0	0	0	0	0	0	0	1.99	0
PRBRE102CG0270	PRBRE102CG0270	0	0	0	0	0	0	0	0	0	0	0	0
PRBRE102CG0280	PRBRE102CG0280	0	0	0	0	0	0	0	0	0	0	0	0
PRBRE102CG0290	PRBRE102CG0290	0	0	0	9.36	0	0	0	0	0	0	0	0
PRBRE102CG0300	PRBRE102CG0300	0	0	0	0	0	0	0	0	0	0	0	0
PRBRE103CG0010	PRBRE103CG0010	0	0	0	0	0	0	0	0	0	0	0	0
PRBRE103CG0020	PRBRE103CG0020	0	0	0	0	0	0	0	0	0	0	0	0
PRBRE103CG0030	PRBRE103CG0030	16.58	9.8	12.56	0	0	0	0	0	0	0	0	0
PRBRE103CG0040	PRBRE103CG0040	0	0	0	0	0	0	0	0	0	0	0	0
PRBRE103CG0050	PRBRE103CG0050	0	0	0	0	0	0	0	0	0	0	6.57	0
PRBRE103CG0060	PRBRE103CG0060	0	0	0	0	0	0	0	0	0	0	0	0
PRBRE104CG0010	PRBRE104CG0010	0	0	0	0	0	0	0	0	0	0	0	0
PRBRE104CG0020	PRBRE104CG0020	20.38	14.37	15.66	18.11	8.48	8.3	7.37	9.46	7.37	18.39	36.82	19.3
PRBRE104CG0030	PRBRE104CG0030	50.11	50.87	44.01	11.44	5.08	11.08	12.65	25.09	12.65	14.33	15.83	23.56
PRBRE104CG0040	PRBRE104CG0040	52	63.36	55.48	9.92	9.57	13.66	13.33	9.03	13.33	21.09	18.45	32.05
PRBRE104CG0050	PRBRE104CG0050	11.78	5.29	4.22	0	0	0	0	0	0	0	0.97	6.65
PRBRE104CG0060	PRBRE104CG0060	42.34	36.38	41.99	10.54	9.56	10.06	14.4	15.16	14.4	18.77	27.25	19.77
PRBRE104CG0070	PRBRE104CG0070	747.89	771.87	721.21	762.56	1084.74	832.81	228.62	682.59	228.62	988.47	1300.58	845.34
PRBRE104CG0080	PRBRE104CG0080	94.91	83.13	92.86	36.32	19.27	23.1	11.69	17.06	11.69	34.69	49.57	36
PRBRE104CG0090	PRBRE104CG0090	78.62	43.1	53.76	14.09	7.58	16.13	16.6	38.41	16.6	7.35	27.73	7.63
PRBRE104CG0100	PRBRE104CG0100	18.3	19.75	24.94	12.2	5.05	7.76	43.11	201.9	43.11	15.77	8.99	11.83
PRBRE104CG0110	PRBRE104CG0110	356.56	271.05	281.5	273.34	303.91	263.54	181.08	273.01	181.08	405.35	519.54	326.99
PRBRE104CG0120	PRBRE104CG0120	46.46	31.03	48.67	15.5	8.31	9.31	14.55	18.21	14.55	27.03	13.46	24.81
PRBRE104CG0130	PRBRE104CG0130	37.45	24.42	35.15	28.67	5.5	3.53	15.46	52.84	15.46	24.3	15.47	21.69
PRBRE104CG0140	PRBRE104CG0140	137.9	71.74	79.2	103.14	56.69	75.72	27.34	77.88	27.34	45.58	92.92	70.7
PRBRE104CG0150	PRBRE104CG0150	90.65	100.91	216.84	38.3	7.76	9.91	25.47	22.36	25.47	45	36.45	89.82
PRBRE104CG0160	PRBRE104CG0160	46.67	28.78	53.05	29.38	18.67	17.41	15.2	25.83	15.2	43.94	47.04	37.15
PRBRE104CG0170	PRBRE104CG0170	544.64	402.22	412.65	141.2	171.55	139.6	175.99	466.64	175.99	221.98	261.22	256.13
PRBRE104CG0180	PRBRE104CG0180	171.04	149.73	178.88	50.93	43.48	47.26	101.57	91.89	101.57	71.2	42.56	65.07
PRBRE104CG0190	PRBRE104CG0190	65.85	63.04	71.29	26.07	20.62	7.56	13.23	2.55	13.23	45.23	51.13	32.44
PRBRE104CG0200	PRBRE104CG0200	43.2	55.35	52.97	5.04	8	7.05	14.66	29.65	14.66	11.69	14.49	42.74
PRBRE104CG0210	PRBRE104CG0210	0.93	0.79	0.51	2.33	0	0.5	3.58	3.13	3.58	3.34	8.67	26.76
PRBRE104CG0220	PRBRE104CG0220	0	0	0.53	0	0	0	0	0	0	0	0	0
PRBRE104CG0230	PRBRE104CG0230	0	0	0	0	0	0	0	0	0	0	0	0
PRBRE104CG0240	PRBRE104CG0240	0	0	0	0	0	0	0	0	0	0	0	0
PRBRE104CG0250	PRBRE104CG0250	73.13	43.23	54.27	24.23	17.13	18.19	18.69	10.35	18.69	32.06	19.99	34.66
PRBRE104CG0260	PRBRE104CG0260	0	0	10.42	0	0	0	0	13.78	0	0	0	0
PRBRE104CG0270	PRBRE104CG0270	0	0	0	0	0	0	0	0	0	0	0	0
PRBRE104CG0280	PRBRE104CG0280	0	0	0	0	0	0	0	0	0	0	0	0
PRBRE104CG0290	PRBRE104CG0290	0	0	0	0	0	0	0	0	0	0	0	0
PRBRE104CG0300	PRBRE104CG0300	0	0	0	0	0	0	0	0	0	0	0	0
PRBRE104CG0310	PRBRE104CG0310	0	0	0	0	0	0	0	0	0	0	0	0
PRBRE104CG0320	PRBRE104CG0320	0	0	0	0	0	0	0	0	0	0	0	0
PRBRE104CG0330	PRBRE104CG0330	0	0	0	0	0	0	0	0	0	0	0	0
PRBRE104CG0340	PRBRE104CG0340	0	0	0	0	0	0	0	0	0	0	0	0
PRBRE104CG0350	PRBRE104CG0350	0	0	0	0	0	0	0	0	0	0	0	0
PRBRE104CG0360	PRBRE104CG0360	0	0	0	0	0	0	0	0	0	0	0	0
PRBRE104CG0370	PRBRE104CG0370	0	0	0	0	0	0	0	0	0	0	0	0
PRBRE104CG0380	PRBRE104CG0380	0	0	0	0	0	0	0	0	0	0	0	2.49
PRBRE104CG0390	PRBRE104CG0390	0	0	0	0	0	0	0	0	0	0	0	0
PRBRE104CG0400	PRBRE104CG0400	1.57	0	1.64	0	0	0	7.37	6.15	7.37	0	0.76	1.4
PRBRE104CG0410	PRBRE104CG0410	0	0	0	0	0	0	0	0	0	0	0	0
PRBRE104CG0420	PRBRE104CG0420	0	0	0	0	0	0	0	0	0	0	0	0
PRBRE104CG0430	PRBRE104CG0430	0	0	0	0	0	0	0	0	0	0	0	0
PRBRE104CG0440	PRBRE104CG0440	33.61	35.28	34.12	9.28	4.29	7.14	5.45	10.91	5.45	10.43	5.98	4.94
PRBRE104CG0450	PRBRE104CG0450	0	0	0	0	0	0	0	0	0	0	0	1.69
PRBRE104CG0460	PRBRE104CG0460	0	0	0	0	0	0	0	0	0	0	0	0
PRBRE104CG0470	PRBRE104CG0470	0	0	0.24	19.43	4.78	5.78	1.29	4.46	1.29	1.36	2.68	2.45
PRBRE104CG0480	PRBRE104CG0480	0	0	0	0	0	0	0	0	0	0	0	0
PRBRE104CG0490	PRBRE104CG0490	0	0	0	0	0	0	0	0	0	0	0	0
PRBRE104CG0500	PRBRE104CG0500	0	0	0	0	0	0	0	0	0	0	0	0
PRBRE104CG0510	PRBRE104CG0510	0	0	0	0	0	0	0	0	0	0	0	0
PRBRE104CG0520	PRBRE104CG0520	0	0	0	0	0	0	0	0	0	0	0	0
PRBRE104CG0530	PRBRE104CG0530	0	0	0	0	0	0	0	0	0	2.87	0	0
PRBRE104CG0540	PRBRE104CG0540	0	0	0	0	0	0	0	0	0	0	0	0
PRBRE105CG0010	PRBRE105CG0010	44.64	32.42	29.9	0	7.52	10.69	16.67	0	16.67	5.14	24.26	20.52
PRBRE105CG0020	PRBRE105CG0020	0	0	0	0	0	0	0	0	0	0	0	0
PRBRE105CG0030	PRBRE105CG0030	0	0	0	0	0	0	0	0	0	0	0	0
PRBRE105CG0040	PRBRE105CG0040	0	0	0	0.98	0	0	0	0	0	0	0	0
PRBRE105CG0050	PRBRE105CG0050	0	0	0	0	0	0	0	0	0	0	0	0
PRBRE105CG0060	PRBRE105CG0060	0	0	0	0	0	0	0	0	0	0	0	0
PRBRE105CG0070	PRBRE105CG0070	0	0	0	0	0	0	0	0	0	0	0	0
PRBRE105CG0080	PRBRE105CG0080	0	0	0	0	0	0	0	0	0	0	0	0
PRBRE105CG0090	PRBRE105CG0090	36.54	24.61	24.62	6.33	9.12	8.79	9.55	4.47	9.55	11.87	13.08	21.5
PRBRE105CG0100	PRBRE105CG0100	9.74	16.82	12.69	1.27	7.2	8.22	1.82	7.45	1.82	5.56	12.06	12.01
PRBRE105CG0110	PRBRE105CG0110	0	0	0	0	0	0	0	0	0	0	0	0
PRBRE105CG0120	PRBRE105CG0120	0	0	0.55	0	0	0	0	0	0	0	0	0
PRBRE105CG0130	PRBRE105CG0130	53.4	48.31	38.34	0.82	0	0	871.61	126.09	871.61	0	0	0.53
PRBRE105CG0140	PRBRE105CG0140	0	0	0	0	0	0	0	0	0	0	0	0
PRBRE105CG0150	PRBRE105CG0150	0	0	0	0	0	0	0	0	0	0	0	0
PRBRE105CG0160	PRBRE105CG0160	17.32	5.68	10.46	0	0	0	304.22	50.26	304.22	0	0	0
PRBRE105CG0170	PRBRE105CG0170	0	0	0	0	0	0	0	0	0	0	0	0
PRBRE105CG0180	PRBRE105CG0180	0	0	0	0	0.49	0.27	0.72	0	0.72	0	0	0
PRBRE105CG0190	PRBRE105CG0190	0	0	0	0	0	0	0	0	0	0	0	0
PRBRE105CG0200	PRBRE105CG0200	0	0	0	0	0	0	0	0	0	0	0	0
PRBRE105CG0210	PRBRE105CG0210	0	0	0	0	0	0	0	0	0	0	0	0
PRBRE105CG0220	PRBRE105CG0220	0	0	0	0	0	0	0	0	0	0	0	0
PRBRE105CG0230	PRBRE105CG0230	0	0	0	0	0	0	0	0	0	0	0	0
PRBRE105CG0240	PRBRE105CG0240	0	0	0	0	0	0	0	0	0	0	0	0
PRBRE105CG0250	PRBRE105CG0250	2.85	2.89	1.66	4.44	3.81	1.43	2.18	17.56	2.18	5.21	0	3.64
PRBRE105CG0260	PRBRE105CG0260	0	0	0	0	0	0	0	0	0	0	0	0
PRBRE105CG0270	PRBRE105CG0270	0	0	0	0	0	0	0	0	0	0	0	0
PRBRE105CG0280	PRBRE105CG0280	0	0	0	0	0	0	0	0	0	0	0	0
PRBRE105CG0290	PRBRE105CG0290	0	0	0	0	0	0	0	0	0	0	0	0
PRBRE105CG0300	PRBRE105CG0300	0	0	0	0	0	0	0	0	0	0	0	0
PRBRE105CG0310	PRBRE105CG0310	0	0	0	0	0	0	0	0	0	0	0	0
PRBRE105CG0320	PRBRE105CG0320	0	0	0	0	0	0	0	0	0	0	0	0
PRBRE105CG0330	PRBRE105CG0330	0	0	0	0	0	0	0	21.56	0	0	0	0
PRBRE105CG0340	PRBRE105CG0340	0	0	0	0	0	0	0	36.38	0	0	0	0
PRBRE105CG0350	PRBRE105CG0350	0	0	0	0	0	0	0	0	0	0	0	0
PRBRE105CG0360	PRBRE105CG0360	0	3.34	0	0	0.69	0	4.7	3.9	4.7	0	0.8	1.48
PRBRE105CG0370	PRBRE105CG0370	0	0	0	0	0	0	0	0	0	0	0	0
PRBRE105CG0380	PRBRE105CG0380	0	0	0	0	0	0	0	0	0	0	0	0
PRBRE105CG0390	PRBRE105CG0390	0	0	0	0	0	0	0	0	0	0	0	0
PRBRE105CG0400	PRBRE105CG0400	0	0	0	0	0	0	0	0	0	0	0	0
PRBRE105CG0410	PRBRE105CG0410	0	0	0	0	0	0	0	0	0	0	0	0
PRBRE105CG0420	PRBRE105CG0420	0	0	0	0	0	0	0	0	0	0	0	0
PRBRE105CG0430	PRBRE105CG0430	0	0	0	0	0	0	0	0	0	0	0	0
PRBRE105CG0440	PRBRE105CG0440	0	0	0	0	0	0	0	0	0	0	0	0
PRBRE105CG0450	PRBRE105CG0450	0	0	0	0	0	0	0	0	0	0	1.83	0.33
PRBRE106CG0010	PRBRE106CG0010	0	0	0	4.15	1.77	4.56	0	0	0	17.94	13.9	10.81
PRBRE106CG0020	PRBRE106CG0020	16.4	15.76	19.48	9.57	7.5	5.14	6.81	9.83	6.81	29.66	23.53	28.18
PRBRE106CG0030	PRBRE106CG0030	37.2	21.3	35.3	6.23	8.35	14.3	1.46	1.22	1.46	19.61	6.76	15.23
PRBRE106CG0040	PRBRE106CG0040	25.7	29.63	21.53	123.63	166.08	138.15	23.68	24.45	23.68	46.6	31.6	20.31
PRBRE106CG0050	PRBRE106CG0050	0	0	0	0	0	0	0	0	0	0	0	0
PRBRE106CG0060	PRBRE106CG0060	0	0	0	0	0	0	0	0	0	0	0	0
PRBRE106CG0070	PRBRE106CG0070	0	0	0	0	0	0	0	0	0	0	0.53	0
PRBRE106CG0080	PRBRE106CG0080	64.24	49.07	74.12	12.22	9.24	5.94	7.89	18.78	7.89	21.82	16.94	30.57
PRBRE106CG0090	PRBRE106CG0090	0	0.26	0	0	0	0	0	0	0	0	0	0
PRBRE106CG0100	PRBRE106CG0100	0	0	0	0	0	0	0	0	0	0	1.13	0
PRBRE106CG0110	PRBRE106CG0110	97.21	121.91	154.62	32.07	22.73	22.11	13.2	28.65	13.2	74.93	67.15	82.1
PRBRE106CG0120	PRBRE106CG0120	0	0	0	0	0	0	0	0	0	0	0	0
PRBRE106CG0130	PRBRE106CG0130	0	0	0	0	0	0	0	0	0	0	1.9	0.44
PRBRE106CG0140	PRBRE106CG0140	0	0	0	0	0	0	0	0	0	0	0	0
PRBRE106CG0150	PRBRE106CG0150	0	1.07	0	0	0	0	0	0	0	0	0	0
PRBRE106CG0160	PRBRE106CG0160	0	0	0	0	0	0	0	0	0	0	0	0
PRBRE106CG0170	PRBRE106CG0170	44.71	37.08	40.38	10.29	8.28	4.91	13.03	20.55	13.03	40.38	27.55	13.73
PRBRE106CG0180	PRBRE106CG0180	148.21	168.44	156.45	48.99	37.23	29.72	30.15	61.15	30.15	69.71	62.75	93.89
PRBRE106CG0190	PRBRE106CG0190	48.67	36.65	50.99	5.32	17.45	2.99	23.62	45.75	23.62	36.6	48.95	35.72
PRBRE106CG0200	PRBRE106CG0200	0.44	0.6	0.16	0	0	0	2.53	5.91	2.53	1.8	0.22	1.41
PRBRE106CG0210	PRBRE106CG0210	33.37	24.27	30.34	3.05	2.56	3.76	5.85	101.13	5.85	22.86	10.42	8.75
PRBRE106CG0220	PRBRE106CG0220	661.67	510.48	648.53	57.67	73.27	36.24	196.33	967.86	196.33	79.88	161.58	388.12
PRBRE106CG0230	PRBRE106CG0230	2.17	5.33	2.18	4.23	38.55	10.88	71.14	21871.3	71.14	6.08	20.62	14.63
PRBRE106CG0240	PRBRE106CG0240	16	22.5	21.28	0	0	0	8.05	7.66	8.05	0	0	29.8
PRBRE106CG0250	PRBRE106CG0250	0	0	0	0	0	0	0	0	0	0	0	0
PRBRE106CG0260	PRBRE106CG0260	0	0	0	0	0	0	0	0	0	0	0	0
PRBRE106CG0270	PRBRE106CG0270	0	0	0	0	0	0	0	0	0	0	0	0
PRBRE106CG0280	PRBRE106CG0280	0	0	0	0	0	0	0	0	0	0	0	0
PRBRE106CG0290	PRBRE106CG0290	0	0	0	0	0	0	0	0	0	0	0	0
PRBRE106CG0300	PRBRE106CG0300	0	0	0	0	0	0	0	0	0	0	0	0
PRBRE106CG0310	PRBRE106CG0310	0	0	0	0	0	0	0	0	0	0	0	0
PRBRE106CG0320	PRBRE106CG0320	0	0	0	0	0	0	0	0	0	0	0	0
PRBRE106CG0330	PRBRE106CG0330	16.46	17.02	16.59	1.09	1.36	3.49	3.09	1.28	3.09	1.59	7.13	5.11
PRBRE106CG0340	PRBRE106CG0340	0	0	0	0	0	0	0	0	0	0	0	0
PRBRE106CG0350	PRBRE106CG0350	124.58	107.67	146.96	3.39	1.72	4.68	5.26	10.24	5.26	11.83	22.26	66.44
PRBRE106CG0360	PRBRE106CG0360	6.68	14.16	17.28	0	2.7	5.77	30.34	108.71	30.34	11.95	4.56	2.84
PRBRE106CG0370	PRBRE106CG0370	4.83	0	5.69	0	0.99	0	2.23	0	2.23	4.5	15.86	1.05
PRBRE106CG0380	PRBRE106CG0380	0	1.19	2.34	0	1.47	1.26	3.31	0	3.31	9.69	37.94	3.09
PRBRE106CG0390	PRBRE106CG0390	86.78	93.66	109.01	9.52	12.61	14.03	17.2	25.58	17.2	35.82	49.01	43.67
PRBRE106CG0400	PRBRE106CG0400	127.49	129.5	115.79	39.94	34.13	38.95	64.38	62.5	64.38	62.9	87.24	102.13
PRBRE106CG0410	PRBRE106CG0410	12.39	13.17	20.23	15.14	11.29	5.37	11.31	6.66	11.31	22.39	34.09	67.56
PRBRE106CG0420	PRBRE106CG0420	5.63	5.55	3.72	5.24	3.43	11.75	0	0	0	2.58	19.55	24.26
PRBRE106CG0430	PRBRE106CG0430	0	0	2.86	5.26	0	0	0	0	0	3.95	4.07	0
PRBRE106CG0440	PRBRE106CG0440	48.26	25.17	38.43	406.55	241.2	272.53	26.04	88.79	26.04	241.38	286.22	399.68
PRBRE106CG0450	PRBRE106CG0450	0	0	0	0	0	0	0	0	0	0	0	0
PRBRE106CG0460	PRBRE106CG0460	0	0	0	0	0	0	0	0	0	0	0	0
PRBRE106CG0470	PRBRE106CG0470	79.09	56.48	67.13	7.06	6.21	7.37	16.41	18.33	16.41	13.65	21.97	20.96
PRBRE106CG0480	PRBRE106CG0480	71.86	61.3	81.37	20.71	15.17	15.42	12.88	20.83	12.88	30.37	40.35	64.71
PRBRE106CG0490	PRBRE106CG0490	0	0	0	0	0	0	0	0	0	0	0	0
PRBRE106CG0500	PRBRE106CG0500	0	0	0	0	0	0	0	0	0	0	0	0
PRBRE106CG0510	PRBRE106CG0510	0	0	1.11	0	0	0	0	0	0	0	3.12	2.92
PRBRE106CG0520	PRBRE106CG0520	0	0	0	0	0	0	0	0	0	0	0	0
PRBRE106CG0530	PRBRE106CG0530	5.07	3.12	4.46	0.75	0.22	0.75	0.5	2.63	0.5	1.54	2.4	0.72
PRBRE106CG0540	PRBRE106CG0540	38.28	23.83	28.78	9.89	14.21	15.27	7.34	36.48	7.34	26.39	33.1	19.06
PRBRE106CG0550	PRBRE106CG0550	31.06	32.36	40.89	6.22	3.75	1.78	3.8	8.93	3.8	8.98	15.78	30.32
PRBRE106CG0560	PRBRE106CG0560	6.06	5.79	0	3.24	14.32	8.15	10.6	11.38	10.6	9.85	15.46	4.9
PRBRE106CG0570	PRBRE106CG0570	247.37	187.23	213.87	170.46	158.75	178.27	289.18	357.57	289.18	391.79	420.74	214.02
PRBRE106CG0580	PRBRE106CG0580	238.17	183.58	237.13	37.85	31.51	28.82	30.91	88.91	30.91	43.44	55.88	143.19
PRBRE106CG0590	PRBRE106CG0590	114.73	99.97	103.34	164.16	178.32	151.54	6.68	27.74	6.68	239.6	382.03	119.42
PRBRE106CG0600	PRBRE106CG0600	193.11	168.35	177.62	72.4	76	75.81	3.11	14.01	3.11	44.78	65.76	15.41
PRBRE106CG0610	PRBRE106CG0610	25.46	37.83	24.93	12.38	6.53	8.61	20.63	13.58	20.63	10.75	11.25	21.23
PRBRE106CG0620	PRBRE106CG0620	114.3	92.69	95.94	12.05	10.95	17.2	27.07	43.38	27.07	19.6	14.01	35.14
PRBRE106CG0630	PRBRE106CG0630	56.01	70.1	48.26	7.76	3.11	4.99	17.74	15.2	17.74	6.53	2.76	38.85
PRBRE106CG0640	PRBRE106CG0640	0	0	0	0	0	0	0	0	0	0	0	0
PRBRE106CG0650	PRBRE106CG0650	61.78	64.37	61.59	52.28	45.14	50.42	18.56	115.23	18.56	59.38	50.18	87.86
PRBRE106CG0660	PRBRE106CG0660	22.27	23.59	22.64	7.14	10.03	9.37	2.07	8.38	2.07	25.11	9.46	7.79
PRBRE106CG0670	PRBRE106CG0670	0	0	0	0	0	0	0	0	0	0	0	0
PRBRE106CG0680	PRBRE106CG0680	0	0	0	0	0	0	0	0	0	0	0	0
PRBRE106CG0690	PRBRE106CG0690	2.14	2.13	8.75	1.38	0	0	1.99	0	1.99	4.04	3.04	0.94
PRBRE106CG0700	PRBRE106CG0700	2.26	5.32	4.03	10.07	7.05	3.62	1.07	0.91	1.07	8.96	12.2	12.22
PRBRE106CG0710	PRBRE106CG0710	269.82	256.11	227.77	72.71	66.8	45.55	36.11	96.57	36.11	53.57	54.56	124.03
PRBRE106CG0720	PRBRE106CG0720	7.33	11.77	9.57	23.72	14.79	17.92	7	19.78	7	37.79	17.36	24.52
PRBRE106CG0730	PRBRE106CG0730	26.68	27.92	44.85	13.3	3.37	0	3.82	14.05	3.82	13.61	17.54	23.44
PRBRE106CG0740	PRBRE106CG0740	166.27	220.48	160.03	192.12	147.56	179.42	110.21	165.58	110.21	298.01	222.67	171.81
PRBRE106CG0750	PRBRE106CG0750	407.21	417.77	426.11	360.7	299.06	354.86	321.47	437.72	321.47	545.7	496.58	325.83
PRBRE106CG0760	PRBRE106CG0760	38.06	27.88	38.77	9.86	3.53	8.53	0	22.24	0	36.03	12.4	20.21
PRBRE106CG0770	PRBRE106CG0770	0	0	0	0	0	0	0	0	0	0	0	0
PRBRE106CG0780	PRBRE106CG0780	39.25	30.93	30.12	21.97	9.72	12.21	2.95	6.15	2.95	12.17	23.49	30.03
PRBRE106CG0790	PRBRE106CG0790	0.51	0	0	0	0	0	0	0	0	0	0	0
PRBRE107CG0010	PRBRE107CG0010	0	0	0	0	0	0	0	0	0	0	0	0
PRBRE107CG0020	PRBRE107CG0020	4.04	10.48	10.19	0	0	2.77	3.63	0	3.63	7.03	5.41	0
PRBRE107CG0030	PRBRE107CG0030	0	0	0	0	0	0	0	0	0	0	0	0
PRBRE107CG0040	PRBRE107CG0040	0	0	0	0	0	0	0	0	0	0	0	0
PRBRE107CG0050	PRBRE107CG0050	0	0	0	0	0	0	0	0	0	0	0	0
PRBRE107CG0060	PRBRE107CG0060	0	0	0	0	0	0	0	0	0	0	0	0
PRBRE107CG0070	PRBRE107CG0070	24.39	19.28	40.06	3.09	1.99	2.55	6.75	28.42	6.75	15.86	1.14	2.12
PRBRE107CG0080	PRBRE107CG0080	13.71	9.11	13.39	27.8	21.44	24.38	19.94	26.32	19.94	49.2	44.24	20.21
PRBRE107CG0090	PRBRE107CG0090	131.64	109.86	121.26	18.36	24.59	20.14	86.48	59.59	86.48	64.62	72.3	116.24
PRBRE107CG0100	PRBRE107CG0100	0	0	0.29	0	0	0	0	0	0	0.81	0.8	0
PRBRE107CG0110	PRBRE107CG0110	161.78	165.19	156.5	41.31	46.4	42.25	67.2	94.41	67.2	67.75	76.66	75.82
PRBRE107CG0120	PRBRE107CG0120	18.81	27.11	19.93	38.57	44.65	32.31	13.8	121.71	13.8	83.94	71.89	90.82
PRBRE107CG0130	PRBRE107CG0130	0	0	0	9.71	9.25	7.89	0	22.58	0	0	18.75	9.19
PRBRE107CG0140	PRBRE107CG0140	0	0	1.03	0	0	0	0	0	0	0	6.4	0.65
PRBRE107CG0150	PRBRE107CG0150	0	0	0	0	0	0	0	0	0	0	1.05	0
PRBRE107CG0160	PRBRE107CG0160	0.65	0.22	0.71	0	0	0	0	0	0	0	4.88	0.3
PRBRE107CG0170	PRBRE107CG0170	158.48	201.73	245.03	48.23	20.23	21.07	19.93	28.34	19.93	53.08	68.12	87.51
PRBRE107CG0180	PRBRE107CG0180	2915.29	4218.22	4217.76	5041.24	5634.62	5467.64	1191.97	2870.56	1191.97	6526.26	5517.32	4381.55
PRBRE107CG0190	PRBRE107CG0190	40.53	39.63	45.17	6.49	6.2	11.68	5.64	4.72	5.64	20.42	26.13	70.9
PRBRE107CG0200	PRBRE107CG0200	0	0	0	1.02	0	0	0	0	0	0	0	0
PRBRE107CG0210	PRBRE107CG0210	0	0	0	0	0	0	0	0	0	0	0	0
PRBRE107CG0220	PRBRE107CG0220	52.63	46.57	44.43	16.44	15.24	19.03	16.33	20.33	16.33	29.63	32.62	29.96
PRBRE107CG0230	PRBRE107CG0230	132.75	93.19	114.19	45.47	52.42	51.68	43	74.32	43	86.12	62.83	78.92
PRBRE107CG0240	PRBRE107CG0240	379.72	219.71	191.83	134.71	141.26	120.29	102.76	108.87	102.76	228.96	315.69	296.61
PRBRE107CG0250	PRBRE107CG0250	18.6	23.04	130.87	30.77	104.68	59.46	15.04	26.88	15.04	75.91	49.8	69.47
PRBRE107CG0260	PRBRE107CG0260	199.44	171.48	167.29	41.3	49.97	70.04	43.68	50.85	43.68	30.64	62.42	166.34
PRBRE107CG0270	PRBRE107CG0270	7.1	8.27	3.07	7.01	10.96	5.01	8.3	16.47	8.3	10.22	5.1	8.64
PRBRE107CG0280	PRBRE107CG0280	16.03	13.31	10.97	0	5.76	4.23	7.47	7.64	7.47	9.51	16.2	10.58
PRBRE107CG0290	PRBRE107CG0290	1.8	0.6	3.11	18.96	7.42	13.34	1.69	0	1.69	12.09	6.04	8.77
PRBRE107CG0300	PRBRE107CG0300	23.18	18.8	40.41	13.63	7.76	6.64	6.96	29.28	6.96	10.15	10.39	16.24
PRBRE107CG0310	PRBRE107CG0310	19.12	11.42	14.71	6.65	7.6	6.51	5.79	17.05	5.79	13.93	13.75	7.09
PRBRE107CG0320	PRBRE107CG0320	0	3.13	0	0	0	1.66	0	0	0	0	1.11	1.03
PRBRE107CG0330	PRBRE107CG0330	66.12	98.21	129.56	49.97	25.39	50.3	27.06	14.07	27.06	68.13	69.3	67.55
PRBRE107CG0340	PRBRE107CG0340	4.6	2.05	1.07	0	0	0	4.33	1.2	4.33	13.4	16.31	2.05
PRBRE107CG0350	PRBRE107CG0350	0	0.93	0	0	0	0	1.74	5.22	1.74	0	0.9	2.07
PRBRE107CG0360	PRBRE107CG0360	1.57	1.96	1.15	0.75	1.32	1.88	3.02	2.19	3.02	1.07	0.53	1.92
PRBRE107CG0370	PRBRE107CG0370	38.43	28.64	14.47	7.86	6.9	16.27	14.77	6.72	14.77	10.32	14.8	20.15
PRBRE107CG0380	PRBRE107CG0380	15.49	16.8	15.11	3.16	4.81	8.25	129.42	97.72	129.42	8.6	11.08	7.3
PRBRE107CG0390	PRBRE107CG0390	0	0	0	0	0	0	0	0	0	1.08	0.61	0
PRBRE107CG0400	PRBRE107CG0400	27.39	28.8	25.89	7.31	16.11	10.35	8.44	13.88	8.44	10.34	15.37	25.59
PRBRE107CG0410	PRBRE107CG0410	3.4	5.94	5.22	0.7	0.82	0.87	8.18	5.16	8.18	5.27	6.38	3.58
PRBRE107CG0420	PRBRE107CG0420	0	0	0	0	0	0	0	0	0	0	0	0
PRBRE107CG0430	PRBRE107CG0430	0	0	0	0	0	0	0	0	0	0	0	0
PRBRE107CG0440	PRBRE107CG0440	0	0	0	0	0	0	0	0	0	0	0	0
PRBRE107CG0450	PRBRE107CG0450	0	0	0	0	0	0	0	0	0	0	0	0
PRBRE107CG0460	PRBRE107CG0460	0	0	0	0	0	0	0	0	0	0	0	0
PRBRE107CG0470	PRBRE107CG0470	0	0	0	0	0	0	0	0	0	0	0	0
PRBRE107CG0480	PRBRE107CG0480	0	0	0	0	0	0	0	0	0	0	0	0
PRBRE107CG0490	PRBRE107CG0490	0	0	0	0	0	0	0	0	0	0	0	0
PRBRE107CG0500	PRBRE107CG0500	0	0	0	0	0	0	0	0	0	0	0	0
PRBRE107CG0510	PRBRE107CG0510	0	0	0	0	0	0	0	0	0	0	0	0
PRBRE107CG0520	PRBRE107CG0520	0	0	0	0	0	0	0	0	0	0	0	0
PRBRE107CG0530	PRBRE107CG0530	0	0	0	0	0	0	0	0	0	0	0	0
PRBRE107CG0540	PRBRE107CG0540	0	0	0	0	0	0	0	0	0	0	0	0
PRBRE107CG0550	PRBRE107CG0550	0	0	0	0	0	0	0	0	0	0	0	0
PRBRE107CG0560	PRBRE107CG0560	0	0	0	0	0	0	0	0	0	0	0	0
PRBRE107CG0570	PRBRE107CG0570	0	0	0	0	0	0	0	0	0	0	0	0
PRBRE107CG0580	PRBRE107CG0580	0	0	0	0	0	0	0	0	0	0	0	0
PRBRE107CG0590	PRBRE107CG0590	0	0	0	0	0	0	0	0	0	0	0	0
PRBRE107CG0600	PRBRE107CG0600	0	1.07	0	0	0	0	0	0	0	0	0	0
PRBRE107CG0610	PRBRE107CG0610	0	0	0	0	0	0	0	0	0	0	0	0
PRBRE107CG0620	PRBRE107CG0620	0	0	0	0	0	0	0	0	0	0	0	0
PRBRE107CG0630	PRBRE107CG0630	0	0	0	0	0	0	0	0	0	0	0	0
PRBRE107CG0640	PRBRE107CG0640	0	0	0	0	0	0	0	0	0	0	0	0
PRBRE107CG0650	PRBRE107CG0650	0	0	0	0	0	0	0	0	0	0	0	0
PRBRE107CG0660	PRBRE107CG0660	0	0	0	0	0	0	0	0	0	0	0	0
PRBRE107CG0670	PRBRE107CG0670	0	0	0	0	0	0	0	0	0	0	0	0
PRBRE107CG0680	PRBRE107CG0680	0	0	0	0	0	0	0	0	0	0	0	0
PRBRE107CG0690	PRBRE107CG0690	0	0	0	0	0	0	0	0	0	0	0	0
PRBRE107CG0700	PRBRE107CG0700	0	0	0	0	0	0	0	0	0	0	0	0
PRBRE107CG0710	PRBRE107CG0710	0	2.26	0	0	0	0	0	0	0	0	0	0
PRBRE107CG0720	PRBRE107CG0720	0	0	0	0	0	0	0	0	0	0	0	0
PRBRE107CG0730	PRBRE107CG0730	0	0	0	0	0	0	0	0	0	0	0	0
PRBRE107CG0740	PRBRE107CG0740	0	0	0	0	0	0	0	0	0	0	0	0
PRBRE107CG0750	PRBRE107CG0750	0	0	0	0	0	0	0	0	0	0	0	0
PRBRE107CG0760	PRBRE107CG0760	0	0	0	0	0	0	0	0	0	0	0	0
PRBRE107CG0770	PRBRE107CG0770	0	0	0	0	0	0	0	0	0	0	0	0
PRBRE107CG0780	PRBRE107CG0780	0	0	0	0	0	0	0	0	0	0	0	0
PRBRE107CG0790	PRBRE107CG0790	0	0	0	0	0	0	0	0	0	0	0	0
PRBRE107CG0800	PRBRE107CG0800	0	0	0	0	0	0	0	0	0	0	0	0
PRBRE107CG0810	PRBRE107CG0810	0	0	0	0	0	0	0	0	0	0	0	0
PRBRE107CG0820	PRBRE107CG0820	0	0	1.48	0	0	0	165.97	59.47	165.97	0	0	0
PRBRE107CG0830	PRBRE107CG0830	68.41	85.94	80.76	0.89	0	1.87	2.48	10.46	2.48	16.77	24.33	86
PRBRE107CG0840	PRBRE107CG0840	41.25	37	44.82	11.64	7.14	8.68	10.66	26.06	10.66	24.41	20.54	19.48
PRBRE107CG0850	PRBRE107CG0850	120.77	74.52	122.76	28.77	29.39	62.84	31.28	50.09	31.28	0	74.15	29.14
PRBRE107CG0860	PRBRE107CG0860	23.62	26.35	30.63	6.03	5.37	4.6	5.46	5.91	5.46	14.45	16.01	23.45
PRBRE107CG0870	PRBRE107CG0870	8.61	4.95	10.46	3.35	1.02	2.62	367.24	46.2	367.24	3.63	5.4	0.55
PRBRE107CG0880	PRBRE107CG0880	1.13	0.57	1.24	0	0.24	0	2.17	0	2.17	5.18	1.41	1.81
PRBRE107CG0890	PRBRE107CG0890	64.49	86.7	90.1	25.82	24.1	27.15	15.28	38.15	15.28	38.38	46.95	44.56
PRBRE107CG0900	PRBRE107CG0900	40.72	42.25	42.29	10.39	12.32	12.3	18.19	22.74	18.19	18.6	17.63	17.58
PRBRE107CG0910	PRBRE107CG0910	124.37	155.66	138.62	27.55	37.11	34.08	46.31	63.02	46.31	27.07	45.74	113.74
PRBRE107CG0920	PRBRE107CG0920	328.08	361.62	267.09	60.06	65.73	78.84	74.39	104.29	74.39	96.78	111.83	183.37
PRBRE107CG0930	PRBRE107CG0930	138.77	119.1	105.1	13.54	24.09	22.11	29.46	25.13	29.46	57.64	58.53	121.93
PRBRE107CG0940	PRBRE107CG0940	13.34	15.17	15.91	9	3.54	6.29	0.58	4.53	0.58	6.15	5.14	19.37
PRBRE107CG0950	PRBRE107CG0950	109.03	97.64	101.77	81.68	104.23	72.57	64.37	76.19	64.37	102.42	106.42	103.4
PRBRE107CG0960	PRBRE107CG0960	42.3	36.18	38.3	4.16	2.51	2.89	9.08	10.57	9.08	4.99	6.86	22.57
PRBRE107CG0970	PRBRE107CG0970	20.86	11.49	16.43	1.48	6.64	3.25	8.58	8.68	8.58	0	7.63	17.19
PRBRE107CG0980	PRBRE107CG0980	0	0	0	0	0	0	0	0	0	0	0	0
PRBRE107CG0990	PRBRE107CG0990	0	0	0	0	0	0	37.68	0	37.68	60.77	35.88	0
PRBRE107CG1000	PRBRE107CG1000	0	0	0	0	0	0	0	0	0	0	0	0
PRBRE107CG1010	PRBRE107CG1010	51.64	48.47	36.45	24.4	23.83	10.15	0	5.7	0	22.98	24.86	23.98
PRBRE107CG1020	PRBRE107CG1020	0.26	0.53	0.68	0	0.22	0.47	0.25	0	0.25	1.08	0.92	1.2
PRBRE107CG1030	PRBRE107CG1030	2.38	8.66	5.61	3.03	0.97	3.33	0	5.33	0	8.89	10.07	13.49
PRBRE107CG1040	PRBRE107CG1040	48.05	40.73	30.36	7.49	9.52	9.32	21.72	22.88	21.72	19.48	19.82	23.61
PRBRE107CG1050	PRBRE107CG1050	0	0	0	0	0	0	0	0	0	0	0	0
PRBRE107CG1060	PRBRE107CG1060	0	0	0	0	0	0	0	0	0	0	0	0
PRBRE107CG1070	PRBRE107CG1070	0	0	0	0	0	0	0	0	0	0	0	0
PRBRE107CG1080	PRBRE107CG1080	0.98	0	0	0	0	0	0	0	0	0	0	0
PRBRE107CG1090	PRBRE107CG1090	0	0	0	0	0	0	0	0	0	0	0	0
PRBRE107CG1100	PRBRE107CG1100	0	0	0	0	0	0	0	0	0	0	0	0
PRBRE107CG1110	PRBRE107CG1110	0	0	0	0	0	0	0	0	0	0	0	0
PRBRE107CG1120	PRBRE107CG1120	0	0	0	0	0	0	0	0	0	0	0	0
PRBRE107CG1130	PRBRE107CG1130	0	0	0	0	0	0	0	0	0	0	0	0
PRBRE107CG1140	PRBRE107CG1140	0	0	0	0	0	0	0	0	0	0	0	0
PRBRE107CG1150	PRBRE107CG1150	0	0	0	0	0	0	0	0	0	0	0	0
PRBRE107CG1160	PRBRE107CG1160	0	0	0	0	0	0	0	0	0	0	0	0
PRBRE107CG1170	PRBRE107CG1170	0	0	0	0	0	0	0	0	0	0	0	0
PRBRE107CG1180	PRBRE107CG1180	0	0	0	0	0	0	0	0	0	0	0	0
PRBRE107CG1190	PRBRE107CG1190	0	0	0	0	0	0	0	0	0	0	0	0
PRBRE107CG1200	PRBRE107CG1200	0	0	0	0	0	0	0	0	0	0	0	0
PRBRE107CG1210	PRBRE107CG1210	0	0	0	0	0	0	0	0	0	0	0	0
PRBRE107CG1220	PRBRE107CG1220	0	0	0	0	0	0	0	0	0	0	0	0
PRBRE107CG1230	PRBRE107CG1230	0	0	0	0	0	0	0	0	0	0	0	0
PRBRE107CG1240	PRBRE107CG1240	0	0	0	0	0	0	0	0	0	0	0	0
PRBRE108CG0010	PRBRE108CG0010	0	0	0	0	0	0	0	0	0	0	0	0
PRBRE108CG0020	PRBRE108CG0020	0	0	0	0	0	0	0	0	0	0	3.26	0
PRBRE108CG0030	PRBRE108CG0030	0	0	0	0	0	0	0	0	0	0	0	0
PRBRE108CG0040	PRBRE108CG0040	0	0	0	0	0	0	0	0	0	0	0	0
PRBRE108CG0050	PRBRE108CG0050	0	0	0	0	0	0	0	0	0	0	0	0
PRBRE108CG0060	PRBRE108CG0060	0	0	0	0	0	0	0	0	0	0	0	0
PRBRE108CG0070	PRBRE108CG0070	13.25	12.36	10.42	359.31	462.76	349.46	0	0	0	248.59	211.85	5.04
PRBRE108CG0080	PRBRE108CG0080	70.77	62.54	66.58	556.5	726.18	826.01	0	0	0	128.43	238.31	4.52
PRBRE108CG0090	PRBRE108CG0090	0	0	5.27	0	0	0	0	0	0	0	0	0
PRBRE108CG0100	PRBRE108CG0100	0	0	0	0	0	0	0	0	0	0	0	0
PRBRE108CG0110	PRBRE108CG0110	1.77	2.94	1.83	0	0	0	3.3	0	3.3	0	0	0.78
PRBRE108CG0120	PRBRE108CG0120	0	0	0	0	0	0	0	0	0	0	0	0
PRBRE108CG0130	PRBRE108CG0130	0	0	0	0	0	0	0	0	0	0	0	0
PRBRE108CG0140	PRBRE108CG0140	0	0	0	0	0	0	0	0	0	0	0	0
PRBRE108CG0150	PRBRE108CG0150	0	0	0	0	0	0	0	0	0	0	0	0
PRBRE108CG0160	PRBRE108CG0160	0	0	0	0	0	0	0	0	0	0	0	0
PRBRE108CG0170	PRBRE108CG0170	0	0	0	0	0	0	0	0	0	0	0	0
PRBRE108CG0180	PRBRE108CG0180	73.38	82.73	71.08	9.11	4	5.3	15.79	14.27	15.79	21	18.57	81.93
PRBRE108CG0190	PRBRE108CG0190	314.44	293.89	285.3	167.8	180.72	176.22	128.04	146.16	128.04	239.93	278.72	238.25
PRBRE108CG0200	PRBRE108CG0200	0	0	0	0	0	0	0	0	0	0	0	0
PRBRE108CG0210	PRBRE108CG0210	0	0	0	0	0	0	3.18	0	3.18	0	0	0
PRBRE108CG0220	PRBRE108CG0220	0	0	0	0	0	0	0	0	0	0	0	0
PRBRE108CG0230	PRBRE108CG0230	0	0	0	0	0	0	0	0	0	0	0	0
PRBRE108CG0240	PRBRE108CG0240	0	0	0	0	0	0	0	0	0	0	0	0
PRBRE108CG0250	PRBRE108CG0250	0	0	1.15	0	0	0	6.49	0	6.49	0	0	0
PRBRE108CG0260	PRBRE108CG0260	0	0	0	0	0	0	0	0	0	0	0	0
PRBRE108CG0270	PRBRE108CG0270	1.51	2.29	2.19	3.7	0.31	0.27	5.04	0.62	5.04	0	1.5	2.06
PRBRE108CG0280	PRBRE108CG0280	39.82	28.57	30.13	5.31	6.73	6.34	5.25	12.5	5.25	11.9	14.57	12.11
PRBRE108CG0290	PRBRE108CG0290	62.1	68.79	68.49	51.07	46.11	40.43	42.44	77.23	42.44	57.93	52.33	54.22
PRBRE108CG0300	PRBRE108CG0300	100.75	111.06	103.33	26.66	29.72	29.06	6.09	23.13	6.09	77.82	64.64	105.28
PRBRE108CG0310	PRBRE108CG0310	57.33	86.15	63.78	17.75	26.74	25.27	20.72	14.97	20.72	32.17	34.16	80.07
PRBRE108CG0320	PRBRE108CG0320	139.5	88.49	106.66	54.09	46.79	53.66	12.71	56.63	12.71	111.43	101.23	88.86
PRBRE108CG0330	PRBRE108CG0330	158.33	141.82	146.46	48.99	45.65	44.05	84.91	61.6	84.91	53.53	92.01	75.53
PRBRE108CG0340	PRBRE108CG0340	4.11	0	4.21	1.33	4.21	2.16	9.55	12.49	9.55	1.94	5.85	2.7
PRBRE108CG0350	PRBRE108CG0350	49.02	41.85	43.53	9.52	7.93	10.74	11.72	15.27	11.72	39.76	37.02	55.64
PRBRE108CG0360	PRBRE108CG0360	0	0.6	0	0	0	0	0	0	0	0	0	0
PRBRE108CG0370	PRBRE108CG0370	67.08	72.61	88.7	20.63	16.78	24.22	9.1	30.88	9.1	90.41	68.19	52.42
PRBRE108CG0380	PRBRE108CG0380	90.32	68.77	79.2	29.26	26.95	18.75	38.2	40.59	38.2	46.66	72.1	95.57
PRBRE108CG0390	PRBRE108CG0390	3.06	4.99	6.71	0.43	2.81	4.82	0	8.14	0	6.25	11.28	17.61
PRBRE108CG0400	PRBRE108CG0400	0	0	0	0	0	0	0	0	0	0	0	0
PRBRE108CG0410	PRBRE108CG0410	0	0.12	0.27	0	0	0	0.35	0	0.35	0.38	1.11	0
PRBRE108CG0420	PRBRE108CG0420	0	0	0	0	0	0	0	0	0	0	0	0
PRBRE108CG0430	PRBRE108CG0430	0	0.1	0.11	0	0.12	0	0	0	0	0	0.9	0.27
PRBRE108CG0440	PRBRE108CG0440	139.19	126.37	104.92	212.12	309.33	273.85	61.75	64.26	61.75	306.51	442.22	425.41
PRBRE108CG0450	PRBRE108CG0450	148.62	137.4	129.48	170.7	195.8	168.45	51.8	90.08	51.8	228.36	262.59	310.8
PRBRE108CG0460	PRBRE108CG0460	6.81	14.6	15.83	3.68	3.95	5.31	8.99	9.72	8.99	8	23.84	12.19
PRBRE108CG0470	PRBRE108CG0470	99	134.93	130.9	37.77	36.01	37.84	32.23	79.33	32.23	55.34	74.9	91.69
PRBRE108CG0480	PRBRE108CG0480	224.08	163.03	153.89	72.76	68.45	52.65	37.49	60.2	37.49	43.19	74.14	151.01
PRBRE108CG0490	PRBRE108CG0490	0	2.95	0	0	3.65	0	0	0	0	7.8	4.02	1.9
PRBRE108CG0500	PRBRE108CG0500	238.35	172.29	205.26	27.5	32.95	29.51	38.7	45.67	38.7	27.33	69.96	185.39
PRBRE108CG0510	PRBRE108CG0510	0	0.12	0	16.59	10.15	12.13	0	0	0	1.13	1.29	0.51
PRBRE108CG0520	PRBRE108CG0520	329.8	290.69	359.96	119.22	107.25	99.42	180.85	433.7	180.85	74.76	75.08	218.09
PRBRE108CG0530	PRBRE108CG0530	68.96	65.89	65.53	17.91	10.77	19.67	11.81	38.67	11.81	53.58	57.39	68.3
PRBRE108CG0540	PRBRE108CG0540	41.69	41.83	27.24	43.45	56.47	48.87	9.47	15.88	9.47	70.08	76.65	52.62
PRBRE108CG0550	PRBRE108CG0550	15.29	26.64	27.25	5.32	5.31	6.06	19.41	15.99	19.41	23.86	20.18	27.35
PRBRE108CG0560	PRBRE108CG0560	4.11	3.66	2.41	60.91	57.75	45.58	25.79	80.23	25.79	60.23	50.53	28.15
PRBRE108CG0570	PRBRE108CG0570	48.8	58.68	55.95	12.04	9.62	10.26	20.69	24	20.69	12.95	21.18	29.88
PRBRE108CG0580	PRBRE108CG0580	0.88	1.19	0.96	1.84	0	0	0	0	0	1.77	2.62	3.61
PRBRE108CG0590	PRBRE108CG0590	0	0	0	0	0	0	0	0	0	0	0	0
PRBRE108CG0600	PRBRE108CG0600	35.6	49.45	31.45	1.6	4.15	10.65	39.86	13.16	39.86	4.71	19	13.23
PRBRE108CG0610	PRBRE108CG0610	0	0	0	0	0	0	2.9	9.09	2.9	0	0	0
PRBRE108CG0620	PRBRE108CG0620	19.99	23.31	16.39	2.33	1.6	0	0	2.74	0	6.97	10.71	16.75
PRBRE108CG0630	PRBRE108CG0630	0	0	0	0	0	0	0	0	0	0	0	0
PRBRE108CG0640	PRBRE108CG0640	0	0	0	0	0	0	0	0	0	0	0	0
PRBRE108CG0650	PRBRE108CG0650	101.46	88.2	97.06	0	0	2.22	2.37	4	2.37	2.46	1.83	51.13
PRBRE108CG0660	PRBRE108CG0660	0	0	0	0	0	0	0	0	0	0	0	0
PRBRE108CG0670	PRBRE108CG0670	0	0	0	0	0	0	0	0	0	0	0	0
PRBRE108CG0680	PRBRE108CG0680	0	0	0	0	0	0	0	0	0	0	0	0
PRBRE108CG0690	PRBRE108CG0690	0	0	0	0	0	0	0	0	0	0	0	0
PRBRE108CG0700	PRBRE108CG0700	0	0	0	0	0	0	0	0	0	0	0	0
PRBRE108CG0710	PRBRE108CG0710	0	0	5.73	0	0	0	0	0	0	0	0	0
PRBRE108CG0720	PRBRE108CG0720	0	0	0	0	0	0	0	5.21	0	0	0	0
PRBRE108CG0730	PRBRE108CG0730	0	0	0	0	0	0	0	0	0	0	0	0
PRBRE108CG0740	PRBRE108CG0740	0	0	0	0	0	0	0	0	0	0	0	0
PRBRE108CG0750	PRBRE108CG0750	0	0	0	0	0	0	0	0	0	0	0	0
PRBRE108CG0760	PRBRE108CG0760	0	0	0	0	0	23.69	29.53	0	29.53	23.94	0	0
PRBRE108CG0770	PRBRE108CG0770	0	0	0	0	0	0	0	0	0	0	0	0
PRBRE108CG0780	PRBRE108CG0780	0	0.19	0	0	0	0	0	0	0	2.82	11.08	0.51
PRBRE108CG0790	PRBRE108CG0790	2670.68	1748.65	1934.97	1342.06	1547.44	1093.52	807.66	1488.36	807.66	1833.49	2174.17	1798.54
PRBRE108CG0800	PRBRE108CG0800	16.6	10.01	14.15	6.07	3.64	5.92	16.62	116.34	16.62	16.63	19	7.12
PRBRE108CG0810	PRBRE108CG0810	1.82	0	0	0	0	0	0	2.81	0	1.74	0	0.81
PRBRE108CG0820	PRBRE108CG0820	159.72	173.72	171.14	18.69	13.88	15.64	33.19	63.12	33.19	22.14	28.91	199.42
PRBRE108CG0830	PRBRE108CG0830	150.46	104.74	87.03	56.81	58.9	54.3	24.63	213.43	24.63	170.59	312.32	353.25
PRBRE108CG0840	PRBRE108CG0840	0	0	0	0	0	0	0	0	0	0	0	0
PRBRE108CG0850	PRBRE108CG0850	34.77	23.15	18.75	4.81	0.23	3.41	3.87	10.06	3.87	0	9.62	4.43
PRBRE108CG0860	PRBRE108CG0860	44.04	46.3	37.06	110.02	145.19	126.83	52.63	146.03	52.63	49.23	55.58	26.58
PRBRE108CG0870	PRBRE108CG0870	147.66	118.36	146.62	60.25	42.96	43.95	46.18	117.01	46.18	63.5	71.73	60.45
PRBRE108CG0880	PRBRE108CG0880	93.16	42.92	53.12	10	18.43	18.56	22.04	66.48	22.04	26.98	37.14	41.44
PRBRE108CG0890	PRBRE108CG0890	64.78	48.31	57.87	44.95	44.77	47.72	14.74	38.42	14.74	74.52	81.49	59.81
PRBRE108CG0900	PRBRE108CG0900	0	0	0	0	0	0	0	0	0	0	0	0
PRBRE108CG0910	PRBRE108CG0910	0	0	0	0	0	0	0	0	0	0	0	0
PRBRE108CG0920	PRBRE108CG0920	0	0.87	0	0	0	0	0	0	0	0	0	0
PRBRE108CG0930	PRBRE108CG0930	0	0	0	0	0	0	0	0	0	0	0	0
PRBRE108CG0940	PRBRE108CG0940	0	0	0	0	0	0	0	0	0	0	0	0
PRBRE108CG0950	PRBRE108CG0950	0	0.65	0.47	367.57	323.68	277.29	6.38	31.98	6.38	135.94	116.35	82.43
PRBRE108CG0960	PRBRE108CG0960	0	0	0.89	0.01	0	0	0	0	0	0	0	0
PRBRE108CG0970	PRBRE108CG0970	0	0	0	0	0	0	0	0	0	0	0	0
PRBRE108CG0980	PRBRE108CG0980	0	0	0	0	0	0	0	0	0	0	0	0
PRBRE108CG0990	PRBRE108CG0990	0	0	0	10.15	4.17	0	9.12	0	9.12	0	0	4.19
PRBRE108CG1000	PRBRE108CG1000	0	0	0	0	0	0	0	0	0	0	0	0
PRBRE108CG1010	PRBRE108CG1010	51.94	60.22	66.54	3.06	2.93	2.2	38.52	39.54	38.52	7.05	3.92	8.37
PRBRE108CG1020	PRBRE108CG1020	0	0	0	0	0	0	0	0	0	0	0	0
PRBRE108CG1030	PRBRE108CG1030	0	0	0	0	0	0	0	0	0	0	0	0
PRBRE108CG1040	PRBRE108CG1040	9.21	5.13	6.97	2.05	5.7	7.06	1.44	6.02	1.44	7.45	8.16	8.2
PRBRE108CG1050	PRBRE108CG1050	43.15	37.45	42.42	22.7	22.05	24.19	14.77	26.16	14.77	47.63	36.27	35.23
PRBRE108CG1060	PRBRE108CG1060	6.18	4.95	7.54	1.08	1.61	2.21	5.15	1.91	5.15	5.44	0.38	2.46
PRBRE108CG1070	PRBRE108CG1070	0	0	0	0	0	0	0	0	0	3.19	0	0
PRBRE108CG1080	PRBRE108CG1080	0	0	0	0	0	0	0	0	0	0	0	0
PRBRE108CG1090	PRBRE108CG1090	0	0	0	0	0	0	0	0	0	0	0	0
PRBRE108CG1100	PRBRE108CG1100	0	0	0	0	0	0	0	0	0	0	0	0
PRBRE108CG1110	PRBRE108CG1110	0	0	0	0	0	0	0	0	0	0	0	0
PRBRE108CG1120	PRBRE108CG1120	0	0	0	0	0	0	0	0	0	0	0	0
PRBRE108CG1130	PRBRE108CG1130	0	0	0	0	0	0	0	0	0	0	0	0
PRBRE108CG1140	PRBRE108CG1140	0	0	0	0	0	0	0	0	0	0	0	0
PRBRE108CG1150	PRBRE108CG1150	296.3	218.4	201.82	144.59	50.92	72.35	91.14	94.64	91.14	302.65	378.99	252.97
PRBRE108CG1160	PRBRE108CG1160	60.31	53.2	73.74	46.21	35.17	38.09	29.88	47.27	29.88	43.66	32.56	40.16
PRBRE108CG1170	PRBRE108CG1170	39.39	37.31	28.43	22.68	22.25	22.88	16.82	19.56	16.82	24.94	28.5	28.97
PRBRE108CG1180	PRBRE108CG1180	0	0	0	0	0	0	0	0	0	0	0	0
PRBRE109CG0010	PRBRE109CG0010	0	0	0	0	0	0	0	0	0	0	0	0
PRBRE109CG0020	PRBRE109CG0020	0	0	0	0	0	0	0	0	0	0	0	0
PRBRE10CG0010	PRBRE10CG0010	3.2	0	0	0	0	0	0	0	0	1.94	0	0
PRBRE10CG0020	PRBRE10CG0020	18.54	22.61	24.07	2.02	2.83	2.43	4.62	11.86	4.62	0.04	2.4	19.35
PRBRE10CG0030	PRBRE10CG0030	0	0	0	0	0	0	0	0	0	0	0	1.94
PRBRE110CG0010	PRBRE110CG0010	0	0	0	0	0	0	0	0	0	0	0	0
PRBRE110CG0020	PRBRE110CG0020	0	0	0	0	0	0	0	0	0	0	0	0
PRBRE110CG0030	PRBRE110CG0030	0	0	0	0	0	0	0	0	0	0	0	0
PRBRE110CG0040	PRBRE110CG0040	0	0	0	0	0	0	0	0	0	45.4	0	0
PRBRE110CG0050	PRBRE110CG0050	0	0	0	0	0	0	0	0	0	0	0	0
PRBRE110CG0060	PRBRE110CG0060	0	0	0	0	0	0	0	0	0	0	0	0
PRBRE110CG0070	PRBRE110CG0070	0	0	0	0	0	0	0	0	0	0	0	0
PRBRE110CG0080	PRBRE110CG0080	0	0	0	0	0	0	0	0	0	0	0	0
PRBRE110CG0090	PRBRE110CG0090	0	0	0	0	0	0	0	0	0	0	0	0
PRBRE110CG0100	PRBRE110CG0100	0	0	0	0	0	0	0	0	0	0	0	0
PRBRE110CG0110	PRBRE110CG0110	0	0	0	0	0	0	0	0	0	0	0	0
PRBRE110CG0120	PRBRE110CG0120	0	0	0	0	0	0	0	0	0	0	2.16	0
PRBRE110CG0130	PRBRE110CG0130	0	0	0	0	0	0	0	0	0	0	0	0
PRBRE110CG0140	PRBRE110CG0140	0	0	0	0	0	0	0	0	0	0	0	0
PRBRE110CG0150	PRBRE110CG0150	0	0	0	0	0	0	0	0	0	0	0	0
PRBRE110CG0160	PRBRE110CG0160	0	0	0	0	0	0	3.71	0	3.71	3.59	7.37	58.83
PRBRE110CG0170	PRBRE110CG0170	0	0	0	0	0	0	0	0	0	0	0	0
PRBRE110CG0180	PRBRE110CG0180	0.86	0	0	0	0	0	0	0	0	0	1.27	0
PRBRE110CG0190	PRBRE110CG0190	0	0	0	0	0	0	0	0	0	0	0	0
PRBRE110CG0200	PRBRE110CG0200	0	0	0	0	0	0	0	0	0	0	0	0
PRBRE110CG0210	PRBRE110CG0210	0	0	0	0	0	0	0	0	0	0	2.23	0
PRBRE110CG0220	PRBRE110CG0220	3.42	1.14	0.59	0	0	0	1.6	0	1.6	0	0	0
PRBRE110CG0230	PRBRE110CG0230	0	0	0	0	0	0	0	0	0	0	0	0
PRBRE110CG0240	PRBRE110CG0240	0	0	0	0	0	0	0	0	0	0	0	0
PRBRE110CG0250	PRBRE110CG0250	0	0	0	0	0	0	0	0	0	0	0	0
PRBRE110CG0260	PRBRE110CG0260	0	0	0	0	0	0	0	0	0	0	0	0
PRBRE110CG0270	PRBRE110CG0270	0	0	0	0	0	0	0	0	0	0	0	0
PRBRE110CG0280	PRBRE110CG0280	0	0	0	0	0	0	0	0	0	0	0	0
PRBRE110CG0290	PRBRE110CG0290	0	0	0	0	0	0	0	0	0	0	0	0
PRBRE110CG0300	PRBRE110CG0300	1.51	1.02	0.82	0	0	0.81	0.72	0	0.72	0	0.37	0
PRBRE110CG0310	PRBRE110CG0310	0	0	0	0	0	0	0	0	0	0	0	0
PRBRE110CG0320	PRBRE110CG0320	0	0	0	0	0	0	0	0	0	0	0	0
PRBRE110CG0330	PRBRE110CG0330	0	0	0	0	0	0	0	0	0	0	0	0
PRBRE110CG0340	PRBRE110CG0340	0	0	0	0	0	0	0	0	0	0	0	0
PRBRE110CG0350	PRBRE110CG0350	0	0	0	0	0	0	0	0	0	0	0	0
PRBRE110CG0360	PRBRE110CG0360	0	0	0	0	0	0	0	0	0	0	0	0
PRBRE110CG0370	PRBRE110CG0370	0	0	0	0	0	0	0	0	0	0	0	0
PRBRE110CG0380	PRBRE110CG0380	0	0	0	0	0	0	0	0	0	0	0	0
PRBRE110CG0390	PRBRE110CG0390	0	0	0	0	0	0	0	0	0	0	0	0
PRBRE110CG0400	PRBRE110CG0400	0	0	0	0	0	0	0	0	0	0	0	0
PRBRE110CG0410	PRBRE110CG0410	0	0	0	0	0	0	0	0	0	0	0	0
PRBRE110CG0420	PRBRE110CG0420	0	0.4	0	0	0	0	0	0	0	0	0	0
PRBRE110CG0430	PRBRE110CG0430	0	1.77	1.88	0	1.75	1.13	0	3.41	0	11.52	0	0.48
PRBRE110CG0440	PRBRE110CG0440	3.2	1.6	0	0	0	1.7	0	3.75	0	4.64	0	0.71
PRBRE110CG0450	PRBRE110CG0450	0	0	0	0	0	0	0	0	0	0	0	0
PRBRE110CG0460	PRBRE110CG0460	0	0	0	0	0	0	0	0	0	0	0	0
PRBRE110CG0470	PRBRE110CG0470	0	0	0	0	0	0	0	0	0	0	0	0
PRBRE110CG0480	PRBRE110CG0480	0	0	0	0	0	0	0	0	0	0	0	0
PRBRE110CG0490	PRBRE110CG0490	0	0	0	0	0	0	0	0	0	0	0	0
PRBRE110CG0500	PRBRE110CG0500	0	0	0	0	0	0	0	0	0	0	0	0
PRBRE111CG0010	PRBRE111CG0010	0	0	0	11.17	7.98	4.28	0	3.09	0	19.23	7.46	7.13
PRBRE111CG0020	PRBRE111CG0020	0.81	0.27	0.29	0	1.01	2.01	1.53	4.24	1.53	2.74	4.57	2.56
PRBRE112CG0010	PRBRE112CG0010	0	0	0	0	0	0	0	0	0	0	0	0
PRBRE112CG0020	PRBRE112CG0020	0	0	0	0	0	1.36	0	0	0	0	0	0
PRBRE112CG0030	PRBRE112CG0030	0	0	0	0	0	0	0	0	0	0	0	0
PRBRE112CG0040	PRBRE112CG0040	0	0	0	0	0	0	0	0	0	0	0	0
PRBRE112CG0050	PRBRE112CG0050	0	0	0	0	0	0	0	0	0	0	0	1.97
PRBRE112CG0060	PRBRE112CG0060	0	0	0	0	0	0	0	0	0	0	0	0
PRBRE112CG0070	PRBRE112CG0070	0	0	0	0	0	0	0	0	0	0	0	0
PRBRE112CG0080	PRBRE112CG0080	0	0	0	0	0	0	0	0	0	0	0	0
PRBRE112CG0090	PRBRE112CG0090	9.07	6.5	9.03	2.69	3.21	0.49	1.38	6.76	1.38	4.24	5.11	9.78
PRBRE112CG0100	PRBRE112CG0100	0	0	0	0	0	0	0	0	0	0	0	0.56
PRBRE112CG0110	PRBRE112CG0110	0	0	0	0	0	0	0	0	0	0	0	0
PRBRE112CG0120	PRBRE112CG0120	0	0	0	0	0	0	0	0	0	0	0	0
PRBRE112CG0130	PRBRE112CG0130	0	0	0	0	0	0	0	0	0	0	0	0
PRBRE112CG0140	PRBRE112CG0140	0	1.51	0	0	0	0	0	0	0	0	0	0
PRBRE112CG0150	PRBRE112CG0150	0	0	0	0	0	0	0	0	0	0	0	0
PRBRE112CG0160	PRBRE112CG0160	0	0	0	0	0	0	0	0	0	0	0	0
PRBRE112CG0170	PRBRE112CG0170	0	0	0	0	0	0	0	0	0	0	0	0
PRBRE112CG0180	PRBRE112CG0180	90.76	110.4	83.13	41.8	49.88	59.49	14.43	16.99	14.43	63.29	55.68	67.62
PRBRE112CG0190	PRBRE112CG0190	0	0	0	0	0	0	0	0	0	0	0	0
PRBRE112CG0200	PRBRE112CG0200	0	0	0	0	0	0	0	0	0	0	10.92	0
PRBRE112CG0210	PRBRE112CG0210	5.41	18.68	14.36	13.51	0	0	4.97	1.98	4.97	27.35	20.1	3.5
PRBRE112CG0220	PRBRE112CG0220	0	0	5.45	0	0	0	0	0	0	0	0	2.49
PRBRE112CG0230	PRBRE112CG0230	1060.88	780.84	871.15	598.44	400.23	593.13	269.05	576.7	269.05	658.56	610.56	622.49
PRBRE112CG0240	PRBRE112CG0240	118.92	95.29	94.29	30.7	26.2	32.84	48.72	54.91	48.72	30	56	71.88
PRBRE112CG0250	PRBRE112CG0250	2.38	1.96	2.28	2.3	1	1.28	10.32	4.57	10.32	0.41	0.7	4.94
PRBRE112CG0260	PRBRE112CG0260	0	0	0	0	0	0	0	0	0	0	0	0
PRBRE112CG0270	PRBRE112CG0270	0	0	0	0	0	0	0	0	0	0	0	0
PRBRE112CG0280	PRBRE112CG0280	0	0	2.18	2.03	20.43	2.33	294	538.4	294	3.01	0	0
PRBRE112CG0290	PRBRE112CG0290	0	0	0	0	0	0	0	0	0	0	0	0
PRBRE112CG0300	PRBRE112CG0300	0	0	0	0	0	0	0	0	0	0	0	0
PRBRE112CG0310	PRBRE112CG0310	0	0	0	0	0	0.73	1.93	0	1.93	5.9	3.94	9.12
PRBRE112CG0320	PRBRE112CG0320	0	2.2	0	0	0	0	0	2.57	0	4.77	4.75	0
PRBRE112CG0330	PRBRE112CG0330	48.01	56.68	45.71	7.61	10.5	6.72	16.28	18.19	16.28	14.88	20.26	32.12
PRBRE112CG0340	PRBRE112CG0340	0	0	0	0	0	0	0	0	0	0	0	0
PRBRE112CG0350	PRBRE112CG0350	0	0	0	0	1.09	2.8	1.24	0	1.24	11.61	15.37	35.34
PRBRE112CG0360	PRBRE112CG0360	4.71	2.1	3.29	0	0	1.11	0	0	0	0	0	0.7
PRBRE112CG0370	PRBRE112CG0370	0	0	0	0	0	0	0	0	0	0	0	0
PRBRE112CG0380	PRBRE112CG0380	0	0	0	0	0	0	0	0	0	0	0	0
PRBRE112CG0390	PRBRE112CG0390	0	0	0	0	0	0	0	0	0	0	0	0
PRBRE112CG0400	PRBRE112CG0400	0	0	0	0	0	0	0	0	0	0	0	0
PRBRE112CG0410	PRBRE112CG0410	0	0	0	0	0	0	0	0	0	0	0	0
PRBRE112CG0420	PRBRE112CG0420	0	0	0	0	0	0	0	0	0	0	0	0
PRBRE112CG0430	PRBRE112CG0430	0	0	0	0	0	0	0	0	0	0	0	0
PRBRE112CG0440	PRBRE112CG0440	0	0	0	0	0	0	0	0	0	0	0	0
PRBRE112CG0450	PRBRE112CG0450	0	0	0	0	0	0	0	0	0	0	0	0
PRBRE112CG0460	PRBRE112CG0460	0	0	0	0	0	0	0	0	0	0	0	0
PRBRE112CG0470	PRBRE112CG0470	0	0	0	1.4	2.67	2.28	0	0	0	0	0	0
PRBRE112CG0480	PRBRE112CG0480	0	0	0	0	0	0	0	0	0	0	0	0
PRBRE112CG0490	PRBRE112CG0490	2.15	5.42	0	0	0	0	0	2.6	0	0	0	0
PRBRE112CG0500	PRBRE112CG0500	0	0	0	0	0	0	0	0	0	0	0	0
PRBRE112CG0510	PRBRE112CG0510	0	0	0	0	0	0	0	0	0	0	0	0
PRBRE112CG0520	PRBRE112CG0520	0	0	0	0	0	0	0	0	0	0	0	0
PRBRE112CG0530	PRBRE112CG0530	0	0	0	0	0	0	0	0	0	0	0	0
PRBRE112CG0540	PRBRE112CG0540	0	0	0	0	0	0	0	0	0	0	0	0
PRBRE112CG0550	PRBRE112CG0550	0	0	0	0	0	0	0	0	0	0	0	0
PRBRE112CG0560	PRBRE112CG0560	0	0	0	0	0	0	0	0	0	0	0	0
PRBRE112CG0570	PRBRE112CG0570	0	0	0	0	0	0	0	0	0	0	0	0
PRBRE112CG0580	PRBRE112CG0580	0	0	0	0	0	0	0	0	0	0	0	0
PRBRE112CG0590	PRBRE112CG0590	0	0	0	0	0	0	0	0	0	0	0	0
PRBRE112CG0600	PRBRE112CG0600	0	0	0	0	0	0	0	0	0	0	0	0
PRBRE112CG0610	PRBRE112CG0610	0	0	0	0	0	0	0	0	0	0	0	0
PRBRE112CG0620	PRBRE112CG0620	0	0	0	0	0	0	0	0	0	0	0	0
PRBRE112CG0630	PRBRE112CG0630	0	0	0	0	0	0	0	0	0	0	0	0
PRBRE112CG0640	PRBRE112CG0640	0	0	0	0	0	0	0	0	0	0	0	0
PRBRE112CG0650	PRBRE112CG0650	0	0	0	0	0	0	0	0	0	0	0	0
PRBRE112CG0660	PRBRE112CG0660	0	0	0	0	0	0	0	0	0	0	0	0
PRBRE112CG0670	PRBRE112CG0670	0	0	0	0	0	0	0	0	0	0	0	0
PRBRE112CG0680	PRBRE112CG0680	0	0	0	0	0	0	0	0	0	0	0	0
PRBRE112CG0690	PRBRE112CG0690	0	0	0	0	0	0	0	0	0	0	0	0
PRBRE112CG0700	PRBRE112CG0700	0	0	0	0	0	0	0	0	0	0	0	0
PRBRE112CG0710	PRBRE112CG0710	0	0	0	0	0	0	0	0	0	0	0	0
PRBRE112CG0720	PRBRE112CG0720	0	0	0	0	0	0	0	0	0	0	0	0
PRBRE112CG0730	PRBRE112CG0730	0	0	0	0	0	0	0	0	0	0	0	0
PRBRE112CG0740	PRBRE112CG0740	0	0	0	0	0	0	0	0	0	0	0	0
PRBRE112CG0750	PRBRE112CG0750	0	0	0	0	0	0	0	0	0	0	1.13	0
PRBRE112CG0760	PRBRE112CG0760	0	0	0	0	0	0	0	0	0	0	0	0
PRBRE112CG0770	PRBRE112CG0770	0	0	0	0	0	0	0	0	0	0	0	0
PRBRE112CG0780	PRBRE112CG0780	0	0	0	0	0	0	0	0	0	0	0	0
PRBRE112CG0790	PRBRE112CG0790	0	0	0	0	0	0	0	0	0	0	0	0
PRBRE112CG0800	PRBRE112CG0800	0	0	0	0	0	0	0	0	0	0	0	0
PRBRE112CG0810	PRBRE112CG0810	0	0	0	0	0	0	0	0	0	0	0	0
PRBRE112CG0820	PRBRE112CG0820	0	0	0	0	0	0	0	0	0	0	3.76	0
PRBRE112CG0830	PRBRE112CG0830	0	0	0	0	0	0	0	0	0	0	0	0
PRBRE112CG0840	PRBRE112CG0840	0	0	0	0	0	0	0	0	0	0	0	0
PRBRE112CG0850	PRBRE112CG0850	0	0	0	0	0	0	0	0	0	0	0	0
PRBRE112CG0860	PRBRE112CG0860	0	0	0	0	0	0	0	0	0	0	0	0
PRBRE112CG0870	PRBRE112CG0870	0	0	0	0	0	0	0	0	0	0	0	0
PRBRE112CG0880	PRBRE112CG0880	0	0	0	0	0	0	0	0	0	4.99	0	0
PRBRE112CG0890	PRBRE112CG0890	0	0	0	0	0	0	0	0	0	0	0	0
PRBRE112CG0900	PRBRE112CG0900	0	0	0	0	0	0	0	0	0	0	0	0
PRBRE112CG0910	PRBRE112CG0910	0	0	0	0	0	0	0	0	0	0	0	0
PRBRE112CG0920	PRBRE112CG0920	0	0	0	0	0	0	0	0	0	0	0	0
PRBRE112CG0930	PRBRE112CG0930	0	0	0	0	0	0	0	0	0	0	0	0
PRBRE112CG0940	PRBRE112CG0940	0	0	0	0	0	0	0	0	0	0	0	0
PRBRE112CG0950	PRBRE112CG0950	0	0	0	0	0	0	0	0	0	0	0	0
PRBRE112CG0960	PRBRE112CG0960	0	0	0	0	0	0	0	0	0	0	0	0
PRBRE112CG0970	PRBRE112CG0970	0	0	0	0	0	0	0	0	0	0	0	0
PRBRE112CG0980	PRBRE112CG0980	0	0	0	0	0	0	0	0	0	0	0	0
PRBRE112CG0990	PRBRE112CG0990	0	0	0	0	0	0	0	0	0	0	0	0
PRBRE112CG1000	PRBRE112CG1000	0	0	1.26	0	0	0	0	0	0	0	0	0
PRBRE112CG1010	PRBRE112CG1010	0	0	0	0	0	0	0	0	0	0	0	0
PRBRE112CG1020	PRBRE112CG1020	0	0	0	0	0	0	0	0	0	0	0	0
PRBRE112CG1030	PRBRE112CG1030	0	0	0	0	0	0	0	0	0	0	0	0
PRBRE112CG1040	PRBRE112CG1040	0	0	0	0	0	0	0	0	0	0	4.34	0
PRBRE112CG1050	PRBRE112CG1050	0	0	0	0	0	0	0	0	0	0	0	0
PRBRE112CG1060	PRBRE112CG1060	0	0	0	0	0	0	0	0	0	0	0	0
PRBRE112CG1070	PRBRE112CG1070	0	0	0	0	0	0	0	0	0	0	0	0
PRBRE112CG1080	PRBRE112CG1080	0	0	0	0	0	0	0	0	0	0	0	0
PRBRE112CG1090	PRBRE112CG1090	0	0	0	0	0	0	0	0	0	0	0	0
PRBRE112CG1100	PRBRE112CG1100	0	0	0	0	0	0	0	0	0	0	0	0
PRBRE112CG1110	PRBRE112CG1110	0	0	0	0	0	0	0	0	0	4.94	7.48	0
PRBRE112CG1120	PRBRE112CG1120	0	0	0	0	0	0	0	0	0	0	0	0
PRBRE112CG1130	PRBRE112CG1130	0	0	0	0	0	0	0	0	0	0	0	0
PRBRE112CG1140	PRBRE112CG1140	0	0	0	0	0	0	11.27	0	11.27	0	0	0
PRBRE112CG1150	PRBRE112CG1150	0	0	0	0	0	0	0	0	0	0	0	0
PRBRE112CG1160	PRBRE112CG1160	0	0	0	0	0	0	0	0	0	0	0	0
PRBRE113CG0010	PRBRE113CG0010	26.05	26.17	20.91	0	0	0	0	0	0	0	0	16.86
PRBRE113CG0020	PRBRE113CG0020	0	0	0	0	0	0	0	0	0	0	0	0
PRBRE113CG0030	PRBRE113CG0030	48.37	70.78	52.1	20.62	22.91	24.96	30.53	29.25	30.53	34.76	29.19	46.11
PRBRE113CG0040	PRBRE113CG0040	51.69	22.27	10.52	16.25	30.69	27.62	185.7	82.21	185.7	20.07	9.13	6.75
PRBRE113CG0050	PRBRE113CG0050	282.16	333.76	313.83	283.32	345.09	308.65	209.67	329.99	209.67	346.72	339.1	282.05
PRBRE113CG0060	PRBRE113CG0060	5.37	4.49	4.25	0.91	0.56	1.43	0	2.13	0	9.2	4.57	3.6
PRBRE113CG0070	PRBRE113CG0070	9.79	14.15	0	2.74	0	0	0	25.71	0	16.51	6.41	2.02
PRBRE113CG0080	PRBRE113CG0080	90.19	89.34	82.49	27.64	28.74	19.62	28.53	45.48	28.53	30.92	37.97	84.16
PRBRE113CG0090	PRBRE113CG0090	56.26	65.87	82.63	10.03	10.39	7.42	12.84	16.85	12.84	16.56	18.43	32.43
PRBRE113CG0100	PRBRE113CG0100	50.39	61.44	46.54	19.81	19.97	22.85	38.58	41.29	38.58	33.43	32.91	29.99
PRBRE113CG0110	PRBRE113CG0110	144.23	141.85	125.19	7.43	8.74	6.95	13.34	26.22	13.34	9.14	8.22	49.4
PRBRE113CG0120	PRBRE113CG0120	137.1	139.77	124.81	44.62	40.99	58.32	66.36	93.33	66.36	67.12	50.59	49.53
PRBRE113CG0130	PRBRE113CG0130	21.73	16.76	14.03	2.71	4.53	3.6	67.3	15.31	67.3	5.47	5	3.88
PRBRE113CG0140	PRBRE113CG0140	20.86	22.71	16.92	4.59	2.49	5.34	11.42	17.04	11.42	9.12	11.2	4.32
PRBRE113CG0150	PRBRE113CG0150	17.78	20.95	18.64	5.32	5.67	5.03	9.36	13.32	9.36	6.37	8.39	9.83
PRBRE113CG0160	PRBRE113CG0160	42.69	35.85	46.79	17.49	21.62	18.82	19.92	39.07	19.92	22.68	26.52	23.16
PRBRE113CG0170	PRBRE113CG0170	58.8	54.21	52.95	55.32	57.24	53.98	58.41	91.19	58.41	71.06	76.96	42.72
PRBRE113CG0180	PRBRE113CG0180	39.59	32.58	43.18	52.32	48.48	37.08	12.84	49.7	12.84	80.75	87.04	46.06
PRBRE113CG0190	PRBRE113CG0190	194.01	179.48	201.9	82.27	75.31	55.28	68.8	110.62	68.8	70.87	83.99	97.01
PRBRE113CG0200	PRBRE113CG0200	29.86	34.54	21.47	11.39	12.24	18.23	21.62	16.75	21.62	17.71	14.75	20.49
PRBRE113CG0210	PRBRE113CG0210	19.3	25.72	26.39	9.94	8.11	8.89	12.56	26.58	12.56	13.85	15.65	18.42
PRBRE113CG0220	PRBRE113CG0220	23.83	39.15	34.72	15.15	14.83	16.67	16.62	9.84	16.62	20.36	24.06	18.68
PRBRE113CG0230	PRBRE113CG0230	89.43	77.79	73.67	20.35	12.68	17.79	11.64	45.78	11.64	18.08	13.08	45.63
PRBRE113CG0240	PRBRE113CG0240	249.43	232.18	160.74	264.27	294.56	266.18	214.8	313.58	214.8	165.32	128.21	130.49
PRBRE113CG0250	PRBRE113CG0250	5.65	2.18	1.46	0.56	1.35	4.61	3.08	1.32	3.08	6.49	4	4.4
PRBRE113CG0260	PRBRE113CG0260	88.12	42.23	91.08	22.64	26.71	22.35	13.81	43.95	13.81	25.73	27.02	31.44
PRBRE113CG0270	PRBRE113CG0270	249.92	196.47	203.24	76.86	67.38	49.03	106.58	152.95	106.58	83.68	74.53	127.04
PRBRE113CG0280	PRBRE113CG0280	12.52	7.91	13.2	1.87	5.18	4.93	7.86	20.91	7.86	4.08	7.43	4.35
PRBRE113CG0290	PRBRE113CG0290	178.89	139.03	169.58	16.48	33.18	29.89	47.49	25.8	47.49	50.25	56.46	122.29
PRBRE113CG0300	PRBRE113CG0300	82.57	150.84	122.51	5.4	9.02	23.04	0	0	0	17.12	14.02	63.33
PRBRE113CG0310	PRBRE113CG0310	148.33	190.17	154.76	58.29	56.05	64.84	96.3	113.85	96.3	111.92	95.7	67.71
PRBRE113CG0320	PRBRE113CG0320	15.66	12.69	12.88	1.19	0.7	0.6	1.61	2.33	1.61	10.24	10.07	6.65
PRBRE113CG0330	PRBRE113CG0330	59.96	76.28	48.69	89.24	102.14	96.27	49.52	88.71	49.52	172.29	114.72	146.11
PRBRE113CG0340	PRBRE113CG0340	191.79	384.78	258.15	213.28	273.4	323.18	284.97	881.25	284.97	1376.04	691.49	678.66
PRBRE113CG0350	PRBRE113CG0350	3.44	6.88	5.96	6.82	3.55	7.89	3.22	4	3.22	9.93	9.09	16.01
PRBRE113CG0360	PRBRE113CG0360	1.85	4.31	3.83	3.64	3.81	2.61	36.32	327.82	36.32	0	5.31	8.18
PRBRE113CG0370	PRBRE113CG0370	45.12	40.94	48.3	0	1.15	0.98	130.39	99.01	130.39	0	1.82	0.83
PRBRE113CG0380	PRBRE113CG0380	31.37	29.37	23.38	4.4	4.83	6.17	7.25	8.56	7.25	9.74	10.58	12.25
PRBRE113CG0390	PRBRE113CG0390	196.89	151.21	162.55	23.82	16.04	16.8	25.25	115.53	25.25	18.88	22.44	45.01
PRBRE113CG0400	PRBRE113CG0400	154.17	148.42	113.72	102.17	118.85	116.86	259.01	226.27	259.01	133.23	111.93	87.23
PRBRE113CG0410	PRBRE113CG0410	38.07	41.65	53.26	25.01	21.77	16.61	22.6	29.4	22.6	37.04	22.99	37.87
PRBRE113CG0420	PRBRE113CG0420	25.5	23.97	23.29	65.81	66.63	77.62	35.97	51.59	35.97	77.65	59.57	49.8
PRBRE113CG0430	PRBRE113CG0430	62.91	52.63	45.24	13.44	14.17	8.85	17.62	55.53	17.62	17.3	24.98	43.43
PRBRE113CG0440	PRBRE113CG0440	20.44	9.83	10.86	5.67	6.08	6.93	4.52	6.65	4.52	0	13.3	4.19
PRBRE113CG0450	PRBRE113CG0450	2.48	5.14	13.54	1.44	0	0	4.33	8.97	4.33	2.12	3.19	1.97
PRBRE113CG0460	PRBRE113CG0460	41.98	37.71	40.09	3.17	6	5.14	278.06	51.61	278.06	7.57	6.69	4.3
PRBRE113CG0470	PRBRE113CG0470	81.55	111.33	64.7	15.52	16.3	23.07	39.97	19.77	39.97	28.26	16.37	35.29
PRBRE113CG0480	PRBRE113CG0480	39.62	39.41	43.88	6.06	10.21	7.98	8.25	13.07	8.25	17.45	16.47	22.28
PRBRE113CG0490	PRBRE113CG0490	60.53	54.5	61.04	27.06	22.32	24.98	14.81	27.57	14.81	27.73	36.34	57.61
PRBRE113CG0500	PRBRE113CG0500	65.33	65	78.66	26.84	27.76	41.55	9.36	33.9	9.36	49.02	56.18	55.45
PRBRE113CG0510	PRBRE113CG0510	27.45	34.73	37.03	15.16	20.03	10.56	24.58	32.65	24.58	20.73	35.67	20.57
PRBRE113CG0520	PRBRE113CG0520	213.25	197.78	175.17	56.82	79.61	88.47	60.84	132.8	60.84	74.73	101.91	157.42
PRBRE113CG0530	PRBRE113CG0530	224.93	228.69	235.1	104.35	86.5	83.05	86.6	100.41	86.6	126.5	141.8	169.19
PRBRE113CG0540	PRBRE113CG0540	232.25	197.19	218.75	72.69	66.61	73.35	46.98	56.94	46.98	101.54	77.12	181.33
PRBRE113CG0550	PRBRE113CG0550	46.24	43.68	46.14	5.8	8.58	15.55	32.2	39.9	32.2	34.77	13.67	16.94
PRBRE113CG0560	PRBRE113CG0560	34.65	30.07	29.74	8.79	8.7	15.58	12.57	1.48	12.57	14.67	12.85	22.9
PRBRE113CG0570	PRBRE113CG0570	672.19	755.76	573.44	8694.7	15973.8	12466.1	3020.43	2448.75	3020.43	3186.39	3229.57	3744.18
PRBRE113CG0580	PRBRE113CG0580	71.1	65.52	60.63	8.3	6.49	3.18	12.71	14.65	12.71	11.95	10.3	23.24
PRBRE113CG0590	PRBRE113CG0590	115	80.11	80.54	47.41	29.98	36.99	45.94	45.07	45.94	95.04	89.66	113.8
PRBRE113CG0600	PRBRE113CG0600	28.28	31.84	31.98	15.29	16.22	14.39	20.12	29.46	20.12	18.65	24.02	15.26
PRBRE113CG0610	PRBRE113CG0610	274.55	295.26	271.48	267.04	320.34	260.45	58.86	96.58	58.86	202.92	166.47	594.66
PRBRE113CG0620	PRBRE113CG0620	51.48	62.96	63.01	11.34	12.53	7.55	10.77	22.36	10.77	14.35	14.78	22.29
PRBRE113CG0630	PRBRE113CG0630	0	0	19.95	6.69	0	10.01	0	7.79	0	21.66	6.02	0
PRBRE113CG0640	PRBRE113CG0640	101.24	89.77	95.93	53.79	38.86	24.62	42.51	56.91	42.51	47.55	46.03	66.86
PRBRE113CG0650	PRBRE113CG0650	31.96	38.15	33.25	8.9	6.46	7.83	13	16.49	13	8.88	8.7	12.95
PRBRE113CG0660	PRBRE113CG0660	5809.06	5695.38	5012.5	3563.87	4536.65	3807.94	2213.42	4017.33	2213.42	4487.34	5100.25	4900.89
PRBRE113CG0670	PRBRE113CG0670	0	0	0	1.25	2.79	0	0	0	0	0	0	0
PRBRE113CG0680	PRBRE113CG0680	5.87	3.25	2.01	2.55	0	1.38	0	0	0	9.31	4.66	3.45
PRBRE113CG0690	PRBRE113CG0690	0	0	0	0	0	0	0	0	0	0	0	0
PRBRE113CG0700	PRBRE113CG0700	0	0	0	0	0	0	0	0	0	0	0	0
PRBRE113CG0710	PRBRE113CG0710	0	0	0	0	0	0	0	0	0	0	0	0
PRBRE113CG0720	PRBRE113CG0720	0	0	0	0	0	0	0	0	0	0	0	0
PRBRE113CG0730	PRBRE113CG0730	0	2.08	0	11.62	0	6.61	0	2.27	0	5.73	0	0
PRBRE113CG0740	PRBRE113CG0740	70.1	87.15	128.5	0	0	0	0	0	0	2.99	0	0
PRBRE113CG0750	PRBRE113CG0750	0	0	0	0	0	0	0	0	0	0	0	0
PRBRE113CG0760	PRBRE113CG0760	1.8	0	0	0	0	0	0	0	0	0	0.86	2.39
PRBRE113CG0770	PRBRE113CG0770	0	0	0	2.38	3.28	4.21	0	0	0	0	0	1.71
PRBRE113CG0780	PRBRE113CG0780	0	0	0	0	0	0	0	0	0	0	0	0
PRBRE113CG0790	PRBRE113CG0790	8.94	2.81	2.48	0	17.31	2.95	0	0	0	0	3.64	3.5
PRBRE113CG0800	PRBRE113CG0800	0	0	0	0	0	0	0	0	0	0	0	0
PRBRE113CG0810	PRBRE113CG0810	0	0	0	0	0	0.52	0	0	0	0	13.57	5.92
PRBRE113CG0820	PRBRE113CG0820	38.89	36.75	43.6	19.58	12	9.44	9.64	19.82	9.64	26.62	21.6	20.85
PRBRE113CG0830	PRBRE113CG0830	2942.03	2708.49	3372.37	2116.17	1850.41	1373.42	1072.48	4230.96	1072.48	3403.99	3140.39	2128.29
PRBRE113CG0840	PRBRE113CG0840	217.11	199.39	251.58	77.71	45.05	72.56	44.91	120.7	44.91	116.82	108.35	100.37
PRBRE113CG0850	PRBRE113CG0850	261.78	197.49	240.16	108.24	80.79	83.91	63.94	154.58	63.94	180.03	173.51	134.34
PRBRE113CG0860	PRBRE113CG0860	70.15	60.06	68.7	28.07	24.91	24.9	42.59	49.98	42.59	46.82	41.55	49.44
PRBRE113CG0870	PRBRE113CG0870	118.5	87.1	95.5	13.96	12.19	11.99	20.61	24.82	20.61	35.14	35.93	33.48
PRBRE113CG0880	PRBRE113CG0880	431.1	399.96	432.59	305.45	240.74	272.39	117.72	305.17	117.72	231.84	295.66	346.32
PRBRE113CG0890	PRBRE113CG0890	182.53	190.35	171.01	27.27	19.3	26.2	65.05	108.77	65.05	68.19	58.92	57.17
PRBRE113CG0900	PRBRE113CG0900	0	0	0	0	0	0	0	0	0	0	0	0
PRBRE113CG0910	PRBRE113CG0910	21.11	23.68	33.75	12.1	8.1	16	25.51	40.27	25.51	7.32	2.92	14.11
PRBRE113CG0920	PRBRE113CG0920	0	0	0	0	0	0	0	0	0	0	0	0
PRBRE113CG0930	PRBRE113CG0930	0	0	0	0	0	0	0	0	0	0	0.49	0.45
PRBRE113CG0940	PRBRE113CG0940	0	0	0	40.73	17.85	27.17	0	0	0	44.8	36.23	56.92
PRBRE113CG0950	PRBRE113CG0950	18.59	14.38	23.96	6.68	11.01	5.8	9.6	31.39	9.6	25.41	17.64	31.74
PRBRE113CG0960	PRBRE113CG0960	47.52	42.98	52.3	8.48	8.38	7.66	12.14	26.59	12.14	29.8	40.99	28.66
PRBRE113CG0970	PRBRE113CG0970	93.64	83.11	82.25	8.64	9.95	7.96	13.68	16.35	13.68	29.64	28.32	52.5
PRBRE113CG0980	PRBRE113CG0980	76.63	63.03	91.04	22.09	26.25	23.59	22.59	55.28	22.59	32.94	41.23	42.51
PRBRE113CG0990	PRBRE113CG0990	84.83	55.39	78.73	19.67	8.05	20.69	7.86	20.91	7.86	20.38	20.93	48.48
PRBRE113CG1000	PRBRE113CG1000	0	0	2.8	0	0	0	0	0	0	0	0	0
PRBRE113CG1010	PRBRE113CG1010	5.47	6.87	10.11	2.77	0	1.45	3.87	7.59	3.87	0	0.66	0
PRBRE113CG1020	PRBRE113CG1020	0	0	0	0	0	0	0	0	0	0	0	0
PRBRE113CG1030	PRBRE113CG1030	0	0	0	0	0	0	0	0	0	0	0	0
PRBRE113CG1040	PRBRE113CG1040	0	0	0	0	0	0	0	0	0	0	0	0
PRBRE113CG1050	PRBRE113CG1050	0	0	0	0	0	0	0	0	0	0	0	0
PRBRE113CG1060	PRBRE113CG1060	0	0	0	0	0	0	0	0	0	0	0	0
PRBRE113CG1070	PRBRE113CG1070	0.71	1.68	0.77	0	0.59	0	1.36	3.52	1.36	0.72	1.06	0.32
PRBRE113CG1080	PRBRE113CG1080	0	0	0	0	0	0	0	0	0	0	0	0
PRBRE113CG1090	PRBRE113CG1090	13.25	4.12	17.36	0	0	0	0	0	0	0	0	0
PRBRE113CG1100	PRBRE113CG1100	0	9.04	6.47	0	0	0	0	0	0	0	0.81	1.5
PRBRE113CG1110	PRBRE113CG1110	0	0	0	0	0	0	0	0	0	0	0	0
PRBRE113CG1120	PRBRE113CG1120	0	0	0	0	0	0	0	0	0	0	0	0
PRBRE113CG1130	PRBRE113CG1130	0	0	0	0	0	0	0	0	0	0	0	0
PRBRE113CG1140	PRBRE113CG1140	0	0	0	0	0	0	0	0	0	0	0	0
PRBRE113CG1150	PRBRE113CG1150	0	0	0	0	0	0	0	0	0	0	0	0
PRBRE113CG1160	PRBRE113CG1160	0	0	0	0	0	0	0	0	0	0	0	0
PRBRE113CG1170	PRBRE113CG1170	0	0	0	0	0	0	0	0	0	0	0	0
PRBRE113CG1180	PRBRE113CG1180	0	1.06	0.28	0	0	0	0.75	3.22	0.75	0	0	2.5
PRBRE113CG1190	PRBRE113CG1190	5.74	8.86	2.85	12.54	1.43	11.42	16.28	12.9	16.28	14.74	19.66	22.19
PRBRE113CG1200	PRBRE113CG1200	0	0	0	0	0	0	0	0	0	0	0	0
PRBRE113CG1210	PRBRE113CG1210	74.19	69.41	71.41	8.89	7.24	7.51	13.06	20.15	13.06	12.82	7.68	32.74
PRBRE113CG1220	PRBRE113CG1220	4.83	0	10.36	10.86	3.84	4.92	4.29	12.72	4.29	8.16	8.44	17.91
PRBRE113CG1230	PRBRE113CG1230	21.2	27.56	28.73	13.33	7.63	11.13	10.39	18.98	10.39	16.61	15.31	18.73
PRBRE113CG1240	PRBRE113CG1240	21.6	28.53	31.48	7.62	2.94	4.2	17.75	7.16	17.75	4.47	6.75	25.07
PRBRE113CG1250	PRBRE113CG1250	39.82	33.61	39.54	5.17	5.23	5.27	7.03	20.05	7.03	20.08	24.91	21.8
PRBRE113CG1260	PRBRE113CG1260	59.05	36.21	71.53	16.66	8.41	14.38	12.6	46.39	12.6	52.54	62.99	26.51
PRBRE113CG1270	PRBRE113CG1270	460.5	356.5	426.1	156.28	149.48	154.19	63.2	106.2	63.2	185.27	226.97	208.68
PRBRE113CG1280	PRBRE113CG1280	3.24	4.24	11.58	3.93	3.94	6.73	8.86	9.23	8.86	20.4	11.85	13.83
PRBRE113CG1290	PRBRE113CG1290	2.04	4.12	2.55	50.59	54.68	62.82	15.48	42.12	15.48	57.83	55.18	33.61
PRBRE113CG1300	PRBRE113CG1300	0	0	0	0	0	0	0	0	0	0	0	0
PRBRE113CG1310	PRBRE113CG1310	0	0	0	2.02	0	0	3.03	0	3.03	0	0	2.84
PRBRE113CG1320	PRBRE113CG1320	0	0	0	0	0	0	0	0	0	0	0	0
PRBRE113CG1330	PRBRE113CG1330	0	0	0	0	0	0	0	0	0	0	0	0
PRBRE113CG1340	PRBRE113CG1340	85.18	50.58	30.96	1.71	3.35	2.87	0	2.01	0	17.65	43.33	75.88
PRBRE113CG1350	PRBRE113CG1350	2230.99	1761.99	1791.26	1279.87	905.66	1048.51	575.06	1405.36	575.06	1447.42	1513.58	1069.63
PRBRE113CG1360	PRBRE113CG1360	73.16	60.09	81.01	33.06	26.48	21.94	19.82	27.03	19.82	58.14	69.32	61.75
PRBRE113CG1370	PRBRE113CG1370	147.29	160.86	156.63	87.57	93.65	97.12	391.64	227.15	391.64	35.16	33.23	20.2
PRBRE113CG1380	PRBRE113CG1380	28.1	41.14	46.46	18.11	21.71	27.74	119.08	10.58	119.08	7.06	3.79	3.65
PRBRE113CG1390	PRBRE113CG1390	40.2	35.76	45.31	10.59	5.97	9.55	5.45	6.22	5.45	15.28	14.62	18.6
PRBRE113CG1400	PRBRE113CG1400	85.64	66.92	76.4	18.01	25.26	28.52	32.3	43.55	32.3	51.17	50.22	52.3
PRBRE113CG1410	PRBRE113CG1410	0.66	0.44	0	0	0.27	0.47	0.63	1.09	0.63	1.99	29.05	0
PRBRE113CG1420	PRBRE113CG1420	14.89	14.34	22.99	48.26	32.74	34.46	18.6	68.27	18.6	46.29	45.36	35.24
PRBRE113CG1430	PRBRE113CG1430	4.14	4.66	3.45	3.36	3.26	2.7	2.49	6.81	2.49	5.34	6.27	5.84
PRBRE113CG1440	PRBRE113CG1440	0	0	0	0	0	0	0	0	0	0	0	0
PRBRE113CG1450	PRBRE113CG1450	0	0	0.45	0	0	0	0	0	0	0.63	0	0.28
PRBRE113CG1460	PRBRE113CG1460	0	0	0	0	0	0	0	0	0	0	0	0
PRBRE113CG1470	PRBRE113CG1470	0	0	0	0	0	0	0	0	0	0	0	0
PRBRE113CG1480	PRBRE113CG1480	0	0	0	0	0	0	0	0	0	0	0	0
PRBRE113CG1490	PRBRE113CG1490	0	0	0	0	0	0	0	0	0	0	0	0
PRBRE113CG1500	PRBRE113CG1500	0	0	0	0	0	0	0	0	0	0	0	0
PRBRE113CG1510	PRBRE113CG1510	120.41	125.2	140.98	296.99	251.59	237.69	2.69	8.5	2.69	106.93	131.33	51.71
PRBRE113CG1520	PRBRE113CG1520	1.16	0	0	1.58	0	0	1.1	0	1.1	2.29	3.97	2.61
PRBRE113CG1530	PRBRE113CG1530	2.91	0	4.79	0	0	0	0	0	0	5.31	5.37	2.5
PRBRE113CG1540	PRBRE113CG1540	0	0.41	0	0	0	0	0	0.98	0	1.2	0.6	0
PRBRE113CG1550	PRBRE113CG1550	3.69	2.48	0	0.84	0.51	1.31	8.14	12.78	8.14	2.42	1.2	2.21
PRBRE113CG1560	PRBRE113CG1560	0	0	0	0	0	0	0	0	0	0	0	0
PRBRE113CG1570	PRBRE113CG1570	37.86	31.67	48.1	33.48	21.43	23.87	11.03	17.02	11.03	24.7	16.95	29.25
PRBRE113CG1580	PRBRE113CG1580	19.59	18.87	31.44	5.49	7.79	14.97	21.72	22.5	21.72	20.64	17.08	16.13
PRBRE113CG1590	PRBRE113CG1590	0	0	0	0	0	0	0	0	0	0	0	0
PRBRE113CG1600	PRBRE113CG1600	142.91	124.05	103.87	21.48	11.38	34.03	21.17	44.04	21.17	36.31	58.36	51.11
PRBRE113CG1610	PRBRE113CG1610	9.17	6.13	12.28	2.04	1.26	0	4.31	7.19	4.31	2.97	5.91	8.16
PRBRE113CG1620	PRBRE113CG1620	0	0	0	0	0	0	0	0	0	1.5	0	0
PRBRE113CG1630	PRBRE113CG1630	0	1.4	0.94	10.29	7.33	12.67	0.92	2.42	0.92	7.53	6.57	7.6
PRBRE113CG1640	PRBRE113CG1640	0	0	0	5.1	7.77	7.59	0	9.97	0	2.5	10.12	7.06
PRBRE113CG1650	PRBRE113CG1650	1.43	1.45	1.56	0.5	0.3	0	2.73	10.63	2.73	2.17	1.78	1.3
PRBRE113CG1660	PRBRE113CG1660	8.19	3.83	6.84	0	0	2.31	12.29	38.31	12.29	4.75	2.37	2.91
PRBRE113CG1670	PRBRE113CG1670	2.09	2.35	3.53	0	0	0	1.33	0	1.33	0	0	0
PRBRE113CG1680	PRBRE113CG1680	0	0	0	0	0	0	0	0	0	0	0	0
PRBRE113CG1690	PRBRE113CG1690	82.45	64.27	79.94	22.29	14.58	12.49	8.02	15.52	8.02	26.29	36.13	29.94
PRBRE113CG1700	PRBRE113CG1700	0	0	0	0	0	0	0	0	0	0	0	0
PRBRE113CG1710	PRBRE113CG1710	17.37	24.9	20.12	16.66	9.81	11.99	12.6	2.44	12.6	37.09	6.3	2.95
PRBRE113CG1720	PRBRE113CG1720	73.25	82.18	85.81	28.17	20.47	17.05	17.81	44.55	17.81	33.53	29.22	52.86
PRBRE113CG1730	PRBRE113CG1730	148.4	130.2	137.88	56.82	58.31	55.97	95.88	94.54	95.88	103.65	140.51	85
PRBRE113CG1740	PRBRE113CG1740	11.21	8.5	15.48	2.21	3.01	6.43	0	0	0	6.58	5.04	7.88
PRBRE113CG1750	PRBRE113CG1750	0	0	0	0	0	0	0	0	0	0	0	0
PRBRE113CG1760	PRBRE113CG1760	0	0	0	0	0	0	0	0	0	0	0	0
PRBRE113CG1770	PRBRE113CG1770	0	0	0	5.26	0	0	0	0	0	0	0	0
PRBRE113CG1780	PRBRE113CG1780	0	45.35	11.35	0	17.78	0	0	0	0	0	0	0
PRBRE113CG1790	PRBRE113CG1790	1.05	3.88	1.5	3.6	2.61	2.61	1.99	8.47	1.99	3.12	6.18	1.89
PRBRE114CG0010	PRBRE114CG0010	0	0	0	0	0	0	0	0	0	0	0	0
PRBRE114CG0020	PRBRE114CG0020	0	0	0	0	0	0	0	0	0	0	0	0
PRBRE114CG0030	PRBRE114CG0030	23.31	27.56	37.09	7.23	8.29	9.8	9.82	10.77	9.82	9.01	11.26	20.91
PRBRE114CG0040	PRBRE114CG0040	0	0	0	0	0.24	0	0.56	0	0.56	0	0	0
PRBRE114CG0050	PRBRE114CG0050	0	0	0	0	0	0	0	17.95	0	0	0	0
PRBRE114CG0060	PRBRE114CG0060	98.2	56.26	86.3	30.06	49.76	43.63	44.84	41.88	44.84	49.99	47.9	44.66
PRBRE114CG0070	PRBRE114CG0070	668.38	709.18	674.36	2193.01	1985.76	1961.44	393.9	1075.51	393.9	2241.8	1818.07	615.48
PRBRE114CG0080	PRBRE114CG0080	31.85	17.22	37.37	12.01	8.83	12.38	3.67	13.33	3.67	22.14	25.68	31.41
PRBRE114CG0090	PRBRE114CG0090	213.41	74.29	79.86	33.01	22.25	23.72	49.2	60.07	49.2	33.73	59.38	65.2
PRBRE114CG0100	PRBRE114CG0100	59.4	68.54	75.6	31.83	28.86	43.53	57	45.92	57	40.28	52.68	33.61
PRBRE114CG0110	PRBRE114CG0110	0	3.53	4.63	4.31	5.83	0	3.27	7.58	3.27	6.4	8.17	4.59
PRBRE114CG0120	PRBRE114CG0120	11.01	35.18	64.42	0	2.18	3.72	4.84	24.65	4.84	18.2	9.47	13.45
PRBRE114CG0130	PRBRE114CG0130	33.85	43.3	50.21	404.38	380.39	350.31	54.83	135.54	54.83	718.68	645.48	203.15
PRBRE114CG0140	PRBRE114CG0140	13.66	23.06	14.6	9.08	7.19	10.27	11.66	18.38	11.66	18.86	17.15	18.64
PRBRE114CG0150	PRBRE114CG0150	0	0.79	0	0	0.73	0.21	0.56	0	0.56	0.59	0.29	0.53
PRBRE114CG0160	PRBRE114CG0160	52.84	63.06	51.54	20.34	18.74	16.69	28.94	33.72	28.94	33.14	37.48	27.37
PRBRE114CG0170	PRBRE114CG0170	126.18	113.06	112.33	33.83	24.76	29.34	41.6	66.48	41.6	64.6	70.14	54.09
PRBRE114CG0180	PRBRE114CG0180	107.16	71.75	88.47	10.19	14.78	14.61	29.77	40.26	29.77	22.84	30.03	44.84
PRBRE114CG0190	PRBRE114CG0190	0	0	0	0	0	0	0	0	0	0	0	0
PRBRE114CG0200	PRBRE114CG0200	0	0	0	0	0	0	0	0	0	0	0	0
PRBRE114CG0210	PRBRE114CG0210	0	5.88	7.74	0	0	0	7.94	10.58	7.94	0	0	0
PRBRE114CG0220	PRBRE114CG0220	20.7	25.56	22.68	13.08	6.78	7.61	4.82	4.2	4.82	22.2	17.34	16.1
PRBRE114CG0230	PRBRE114CG0230	0	0	0	0	0	0	0	0	0	0	0	0
PRBRE114CG0240	PRBRE114CG0240	3.51	2.29	1.13	0	4.25	1.21	0	12.31	0	6.23	1.59	7.43
PRBRE114CG0250	PRBRE114CG0250	0	0	0	0	0	0	7.45	0	7.45	0	3.57	3.43
PRBRE114CG0260	PRBRE114CG0260	0	0.29	0.31	0	0.72	0	3.27	3.52	3.27	0.86	0	2.73
PRBRE114CG0270	PRBRE114CG0270	0	0	0	0	0	0	0	1.6	0	0	0	0
PRBRE114CG0280	PRBRE114CG0280	343.12	255.78	342.46	24.24	39.93	41.68	79.32	96.02	79.32	82.26	97.31	83.02
PRBRE114CG0290	PRBRE114CG0290	77.48	72.14	97.11	28.8	39.93	24.06	88.68	41.2	88.68	63.16	66.02	60.28
PRBRE114CG0300	PRBRE114CG0300	0	0.31	0	0	0	0	0	0	0	0	0	0
PRBRE114CG0310	PRBRE114CG0310	0	0	1.43	0	0	0	0	0	0	0	0	0
PRBRE114CG0320	PRBRE114CG0320	0	0	0	0	0	0	0	0	0	2.18	0	0
PRBRE114CG0330	PRBRE114CG0330	0	0	0	0	0	0	0	0	0	0	0	0
PRBRE114CG0340	PRBRE114CG0340	0	0	3.1	8.51	10.14	20.78	4.52	9.97	4.52	12.83	13.3	10.48
PRBRE114CG0350	PRBRE114CG0350	0	0	0	0	0	0	0	0	0	0	0	0
PRBRE114CG0360	PRBRE114CG0360	0	0	0	0	0	6.09	0	0	0	0	0	0
PRBRE114CG0370	PRBRE114CG0370	22.29	23.38	21.08	4.24	0.66	1.69	23.91	26.14	23.91	0	1.54	5.66
PRBRE114CG0380	PRBRE114CG0380	26.48	19.93	27.32	6.74	4.41	4.41	13.43	30.27	13.43	11.49	20.5	17.19
PRBRE114CG0390	PRBRE114CG0390	21.54	34.6	36.48	10.82	6.51	5.23	13.01	15.1	13.01	20.49	22.66	32.73
PRBRE114CG0400	PRBRE114CG0400	0	1.07	0.38	0	0	0	0.5	0	0.5	0	1.84	0
PRBRE114CG0410	PRBRE114CG0410	1.07	0.36	0	0	0	0	0	0	0	11.69	5.79	3.86
PRBRE114CG0420	PRBRE114CG0420	0	0	0	0	0	0	0	0	0	0	0	0
PRBRE114CG0430	PRBRE114CG0430	0	0	0	0	0	0	0	0	0	0	0	0
PRBRE114CG0440	PRBRE114CG0440	0	0	0	0	0	0	0	0	0	0	0	0
PRBRE114CG0450	PRBRE114CG0450	0	0	0	0	0	0	0	0	0	0	0	0
PRBRE114CG0460	PRBRE114CG0460	5.86	14.95	10.45	34.75	43.93	57.24	0	0	0	23.97	27.53	21.38
PRBRE114CG0470	PRBRE114CG0470	1.89	0	0	0	0	0	0	0	0	0	0	0.83
PRBRE115CG0010	PRBRE115CG0010	57.66	55.47	61.13	11.51	13.89	13.71	38.61	46.24	38.61	19.35	37.84	23.83
PRBRE115CG0020	PRBRE115CG0020	0	0	0	0	0	0	0	0	0	0	0	0
PRBRE116CG0010	PRBRE116CG0010	0.45	0.35	1.16	0.11	0.25	0.27	0.29	0	0.29	0.77	0.76	0
PRBRE116CG0020	PRBRE116CG0020	0	0	0	0	0	0	0	0	0	0	0	0
PRBRE116CG0030	PRBRE116CG0030	0.69	0	0	0.96	0	0	0	0	0	0	1.71	0
PRBRE116CG0040	PRBRE116CG0040	0	0	0	1.17	3.65	1.88	1.66	0	1.66	8.51	84.18	65.95
PRBRE116CG0050	PRBRE116CG0050	0	0	0	0	0	0	0	0	0	0	0	0
PRBRE116CG0060	PRBRE116CG0060	0	0	0	96.16	121.35	109.06	0	0	0	0	0.88	0
PRBRE116CG0070	PRBRE116CG0070	0	1.23	0	0	0	0	0	0	0	1.76	2.64	0
PRBRE116CG0080	PRBRE116CG0080	56.37	69.34	54.61	30.18	21.73	29.48	29.6	40.12	29.6	42.1	48.81	68.67
PRBRE116CG0090	PRBRE116CG0090	143.31	124.52	141.85	47.28	36.33	52.76	17.4	43.59	17.4	151.69	108.02	153.02
PRBRE116CG0100	PRBRE116CG0100	0	0	0	0	0	0	0	0	0	0	0	0
PRBRE116CG0110	PRBRE116CG0110	0	0	0	0	0	0	0	0	0	0	0	0
PRBRE116CG0120	PRBRE116CG0120	0	0	0	0	0	0	0	0	0	0	0	0
PRBRE116CG0130	PRBRE116CG0130	0	0	0	0	0	0	0	0	0	9.7	192.37	0
PRBRE116CG0140	PRBRE116CG0140	0	0	0	0	0	0	0	0	0	0	0	0
PRBRE116CG0150	PRBRE116CG0150	0	0	0	0	8.14	0	0	0	0	0	0	0
PRBRE116CG0160	PRBRE116CG0160	0	0	0	0	0	0	0	0	0	0	0	0
PRBRE116CG0170	PRBRE116CG0170	0	0	0	0	0	0	0	0	0	0	0	0
PRBRE116CG0180	PRBRE116CG0180	0	0	0	0	0	0	0	0	0	0	0	0
PRBRE116CG0190	PRBRE116CG0190	0	0	0	0	0	0	0	0	0	0	0	0
PRBRE116CG0200	PRBRE116CG0200	0	0	0	0	0	0	0	0	0	0	0	0
PRBRE116CG0210	PRBRE116CG0210	0	0	0	0	0	0	0	0	0	0	0	0
PRBRE116CG0220	PRBRE116CG0220	0	0	0	0	0	0	0	0	0	0	0	0
PRBRE116CG0230	PRBRE116CG0230	0	1.87	0	0	0	0	0	0	0	0	0	0
PRBRE116CG0240	PRBRE116CG0240	4.83	1.09	0.87	9.56	11.41	14.09	6.9	5.29	6.9	1.62	2.39	6.58
PRBRE116CG0250	PRBRE116CG0250	0	0	5.16	0	0	0	0	0	0	0	0	0
PRBRE116CG0260	PRBRE116CG0260	0	0	0	0	0	0	0	0	0	0	3.3	0
PRBRE116CG0270	PRBRE116CG0270	34.68	36.9	28.71	11.94	12.87	11.58	4.13	5.98	4.13	24.98	18.27	25.56
PRBRE116CG0280	PRBRE116CG0280	0	1.7	0	5.61	4.19	1.79	0	0	0	4.9	1.63	4.51
PRBRE116CG0290	PRBRE116CG0290	7.69	14.35	14.55	4.84	2.09	0	7.08	7.57	7.08	0	2.39	1.11
PRBRE116CG0300	PRBRE116CG0300	0	0	0	0	0	0	0	0	0	0	0	0
PRBRE116CG0310	PRBRE116CG0310	207.07	139.39	138	19.72	41.67	53.45	10.02	23.12	10.02	91.28	89.92	59.27
PRBRE116CG0320	PRBRE116CG0320	1555.69	1499.8	1527.26	506.49	603.73	514.79	359.78	681.77	359.78	911	931.84	931.33
PRBRE116CG0330	PRBRE116CG0330	341.34	271.14	260.34	53.38	55.45	49.12	77.85	136.71	77.85	40.95	58.19	32.47
PRBRE116CG0340	PRBRE116CG0340	2.82	2.62	3.32	38.07	22.9	15.6	8.73	11.04	8.73	83.19	73.86	176.21
PRBRE116CG0350	PRBRE116CG0350	15.94	9.92	11.6	16.84	20.46	15.41	9.28	38.03	9.28	17.03	32.22	13.15
PRBRE116CG0360	PRBRE116CG0360	4.26	7.78	7.47	10.29	6.9	8.99	3.04	19.54	3.04	19.04	9.67	17.79
PRBRE117CG0010	PRBRE117CG0010	0	0	0	0	0	0	0	0	0	0	0	0
PRBRE117CG0020	PRBRE117CG0020	0	0	0	0	0	0	0	0	0	0	0	0
PRBRE117CG0030	PRBRE117CG0030	0	0	0	0	0	0	0	0	0	0	0	0
PRBRE117CG0040	PRBRE117CG0040	0	0	0	0	0	0	0	0	0	0	0	0
PRBRE117CG0050	PRBRE117CG0050	0	0	0	0	0	0	0	0	0	0	0	0
PRBRE117CG0060	PRBRE117CG0060	0	0	0	0	0	0	0	0	0	0	0	0
PRBRE117CG0070	PRBRE117CG0070	0	0	0	0	0	0	0	0	0	0	0	0
PRBRE117CG0080	PRBRE117CG0080	0	0	0	9.04	0	0	0	0	0	0	8.61	8.43
PRBRE117CG0090	PRBRE117CG0090	0	0	0	0	0	0	0	0	0	0	0	0
PRBRE117CG0100	PRBRE117CG0100	0	0	0	0	0	0	0	0	0	0	0	0
PRBRE117CG0110	PRBRE117CG0110	0	0	0	0	0	0	0	0	0	0	0	0
PRBRE117CG0120	PRBRE117CG0120	0	0	0	0	0	0	0	0	0	0	0	0
PRBRE117CG0130	PRBRE117CG0130	0	0	0	0	0	0	0	0	0	0	0	0
PRBRE117CG0140	PRBRE117CG0140	0	0	0	0	0	0	0	0	0	0	0	0
PRBRE117CG0150	PRBRE117CG0150	2.24	0	0	0	0	0	0	0	0	0	1.06	0
PRBRE117CG0160	PRBRE117CG0160	0	0	0	0	0	0	0	0	0	0	0	0
PRBRE117CG0170	PRBRE117CG0170	9.68	1.29	0.66	35.36	22.28	30.65	9.03	16.31	9.03	7.37	38.75	56.29
PRBRE117CG0180	PRBRE117CG0180	0	0	0	0	0	0	0	0	0	0	0	0
PRBRE117CG0190	PRBRE117CG0190	0	0	0	0	0	0	0	0	0	0	0	0
PRBRE117CG0200	PRBRE117CG0200	0	0	0	0	0	0	0	0	0	0	0	0
PRBRE117CG0210	PRBRE117CG0210	0	0	0	0	0	0	0	0	0	0	0	0
PRBRE117CG0220	PRBRE117CG0220	0	0	0	0	0	0	0	0	0	0	0	0
PRBRE117CG0230	PRBRE117CG0230	0	0	0	0	0	0	0	0	0	0	0	0
PRBRE117CG0240	PRBRE117CG0240	0	0	0	0	0	0	0	0	0	0	0	0
PRBRE117CG0250	PRBRE117CG0250	88.45	93.56	96.04	21.25	17.73	21.51	27.21	33.32	27.21	31.92	35.01	28.92
PRBRE117CG0260	PRBRE117CG0260	26.08	33.43	30.41	12.98	7.42	7.15	7.43	19.89	7.43	19.2	20.8	13.44
PRBRE117CG0270	PRBRE117CG0270	15.07	10.89	22.65	14.25	5.29	8.65	6.58	6.51	6.58	19.46	18.15	13.03
PRBRE117CG0280	PRBRE117CG0280	0	0	0.81	0	0	0	0	0	0	0	0	0
PRBRE117CG0290	PRBRE117CG0290	0	0	0	0	0	0	0	0	0	0	0	0
PRBRE117CG0300	PRBRE117CG0300	0	0	0	0	0	0	0	0	0	0	0	0
PRBRE117CG0310	PRBRE117CG0310	92.16	64.22	79.44	102.4	113.58	103.01	23.07	10.18	23.07	33.26	67.26	71.02
PRBRE117CG0320	PRBRE117CG0320	0	0	0	0	0	0	0	0	0	0	0	0
PRBRE117CG0330	PRBRE117CG0330	0	0.75	0	0	0	0	0	0	0	0	0	0
PRBRE117CG0340	PRBRE117CG0340	0	0	0	0	0	0	0	73.11	0	0	0	0
PRBRE117CG0350	PRBRE117CG0350	0	0	0	0	0	0	0	0	0	0	0	0
PRBRE117CG0360	PRBRE117CG0360	0	0	0	0	0	0	0	0	0	0	0	0
PRBRE117CG0370	PRBRE117CG0370	94.25	138.71	162.42	186	247.62	153.76	101.13	64.78	101.13	359.96	453.84	409.74
PRBRE117CG0380	PRBRE117CG0380	0	0	0	0	0	0	0	115.45	0	0	0	0
PRBRE117CG0390	PRBRE117CG0390	0	0	0	0	0	0	0	0	0	0	0	0
PRBRE117CG0400	PRBRE117CG0400	0	0	0	0	0	0	0	0	0	0	0	0
PRBRE117CG0410	PRBRE117CG0410	0	0	0	0	0	0	0	0	0	0	0	0
PRBRE117CG0420	PRBRE117CG0420	0	0	0	0	0	0	0	0	0	0	0	0
PRBRE117CG0430	PRBRE117CG0430	13.05	25.26	10.84	0	0	0	27.22	35.12	27.22	7.48	19.23	3.62
PRBRE117CG0440	PRBRE117CG0440	0	0	0	0	0	0	0	0	0	0	0	0
PRBRE117CG0450	PRBRE117CG0450	0	0	0	0	0	0	0	0	0	0	0	0
PRBRE117CG0460	PRBRE117CG0460	0	0	0	0	0	0	0	0	0	0	0	0
PRBRE117CG0470	PRBRE117CG0470	0	0	0	0	0	0	0	0	0	0	0	0
PRBRE117CG0480	PRBRE117CG0480	0	0	0	0	0	0	0	0	0	0	0	0
PRBRE117CG0490	PRBRE117CG0490	0	0	0	0	0	0	0	0	0	0	0	0
PRBRE117CG0500	PRBRE117CG0500	0	0	0	0	0	0	0	0	0	0	0	0
PRBRE117CG0510	PRBRE117CG0510	0	0	0	0	0	0	0	0	0	0	0	0
PRBRE117CG0520	PRBRE117CG0520	0	0	0	0	0	0	0	1.78	0	0	4.47	0
PRBRE117CG0530	PRBRE117CG0530	0	0	0	0	0	0	0	0	0	0	0	0
PRBRE117CG0540	PRBRE117CG0540	0	0	0	0	0	0	0	0	0	0	0	0
PRBRE117CG0550	PRBRE117CG0550	4.36	3.82	6.27	0.61	0.36	0	9.12	8.54	9.12	5.24	0.86	0.79
PRBRE117CG0560	PRBRE117CG0560	0	0	2.19	0	0	0	6.62	0	6.62	107.98	66.85	45.7
PRBRE117CG0570	PRBRE117CG0570	0	0	0	0	0.36	0	0.83	4.27	0.83	45.39	69.78	41.06
PRBRE117CG0580	PRBRE117CG0580	0.74	0	0.54	0	0	0	0	0	0	0	0.37	0.34
PRBRE117CG0590	PRBRE117CG0590	10.37	1.66	0	0	0	0	9.16	13.44	9.16	0	2.25	2.12
PRBRE117CG0600	PRBRE117CG0600	0	0	0	0	0	0	0	0	0	0	0	0
PRBRE117CG0610	PRBRE117CG0610	0	0	0	0	0	0	0	0	0	0	0	0
PRBRE117CG0620	PRBRE117CG0620	0	0	0	0	0	0	0	0	0	0	0	0
PRBRE117CG0630	PRBRE117CG0630	0	0	0	0	0	0	0	0	0	0	0	0
PRBRE117CG0640	PRBRE117CG0640	0	0	0	0	0	0	0	0	0	0	0	0
PRBRE117CG0650	PRBRE117CG0650	0	0	0	0	0	0	0	0	0	0	0	0
PRBRE117CG0660	PRBRE117CG0660	0	0	0	0	0	0	0	0	0	0	0	0
PRBRE117CG0670	PRBRE117CG0670	0	0	0	22.04	0	20.49	50.2	25.54	50.2	0	0	0
PRBRE117CG0680	PRBRE117CG0680	0	0	0	0	0	0	0	0	0	0	5.56	0
PRBRE117CG0690	PRBRE117CG0690	1.96	0	1.34	7.65	24.94	24.79	0	0	0	1.86	0	2.59
PRBRE117CG0700	PRBRE117CG0700	45.69	33.19	44.53	7.04	6.45	5.53	2.95	15.91	2.95	10.13	18.05	29.9
PRBRE117CG0710	PRBRE117CG0710	20	17.45	23.48	5.46	6.46	5.54	6.16	18.18	6.16	21.57	22.83	14.71
PRBRE117CG0720	PRBRE117CG0720	15.39	16.79	21.23	5.63	4.77	5.69	5.55	6.16	5.55	9.93	11.19	12.62
PRBRE117CG0730	PRBRE117CG0730	30.74	37.53	43.47	29.24	26.03	19.16	32.49	73.52	32.49	38.18	41.91	27.88
PRBRE117CG0740	PRBRE117CG0740	55.75	38.64	43.43	41.26	21.05	25.51	28.09	77.18	28.09	62.19	64.7	53.37
PRBRE117CG0750	PRBRE117CG0750	0	0	0	0	0	0	0	0	0	0	0	0
PRBRE117CG0760	PRBRE117CG0760	0	0	0	0	0	0	0	0	0	0	0	0
PRBRE117CG0770	PRBRE117CG0770	0	0	0	0	0	0	0	0	0	0	0	0
PRBRE117CG0780	PRBRE117CG0780	0	0	0	0	0	0	0	0	0	0	0.81	0
PRBRE117CG0790	PRBRE117CG0790	0	0	0	0	0	0	0	0	0	0	0	0
PRBRE117CG0800	PRBRE117CG0800	0	1.22	1.29	0	0	0	1.15	2.92	1.15	1.2	0.59	1.64
PRBRE117CG0810	PRBRE117CG0810	0	0	0	0	0	0	0	0	0	0	0	0
PRBRE117CG0820	PRBRE117CG0820	0	0	0	0	0	0	0	0	0	0	0	0
PRBRE117CG0830	PRBRE117CG0830	0	0	0	0	0	0	0	0	0	0	0	0
PRBRE117CG0840	PRBRE117CG0840	0	0	0	0	0	0	0	0	0	0	0	0
PRBRE117CG0850	PRBRE117CG0850	0	0	0	0	0	0	0	0	0	0	0	0
PRBRE117CG0860	PRBRE117CG0860	0	0	0	0	0	0	0	0	0	0	0	0
PRBRE117CG0870	PRBRE117CG0870	0	0	0	0	0	0	0	0	0	0	0	0
PRBRE117CG0880	PRBRE117CG0880	0	0	0	0	0	0	0	0	0	0	0	0
PRBRE117CG0890	PRBRE117CG0890	0	0	0	0	0	0	0	0	0	0	0	0
PRBRE117CG0900	PRBRE117CG0900	0	0	0	0	0	0	0	0	0	0	0	0
PRBRE117CG0910	PRBRE117CG0910	0	0	0	0	0	0	0	0	0	0	0	0
PRBRE117CG0920	PRBRE117CG0920	149.91	127.28	151.72	35.62	39.35	41.36	34.56	63.57	34.56	63.19	79.57	110.9
PRBRE118CG0010	PRBRE118CG0010	20.43	14.8	17.42	0	0	0	8.02	17.82	8.02	2.45	35.62	46.85
PRBRE118CG0020	PRBRE118CG0020	10.58	12.43	16.83	0	0.81	0	1.84	3.01	1.84	1.87	1.87	11.66
PRBRE118CG0030	PRBRE118CG0030	0	0	0	0	0	0	0	0	0	0	0	0
PRBRE118CG0040	PRBRE118CG0040	0	0	0	0	0	0	0	0	0	0	0	0
PRBRE118CG0050	PRBRE118CG0050	0	1.39	1.86	0	0	0	8.61	5.38	8.61	0	0.32	0.3
PRBRE118CG0060	PRBRE118CG0060	35.75	38.75	38.39	0	0	0	13.78	22.42	13.78	4.62	9.58	12.84
PRBRE118CG0070	PRBRE118CG0070	14.79	14.62	10.31	0	0	0	7.45	6.3	7.45	6.14	9.46	5.69
PRBRE118CG0080	PRBRE118CG0080	11.29	10.08	5.73	0	0	0	1.79	2.3	1.79	1.88	2.71	1.7
PRBRE118CG0090	PRBRE118CG0090	4.15	2.79	8.99	0	0	0	2.37	2.72	2.37	0.83	2.47	3.77
PRBRE118CG0100	PRBRE118CG0100	2.85	3.83	7.15	0	0	0	0	1.54	0	7.58	7.02	5.58
PRBRE118CG0110	PRBRE118CG0110	48.73	35.66	44.18	0.68	0.2	0	27.13	61.9	27.13	72.04	53.87	61.74
PRBRE118CG0120	PRBRE118CG0120	0	1.2	0.13	0.25	0	0	0.68	0.58	0.68	1176.94	1628.41	857.78
PRBRE118CG0130	PRBRE118CG0130	27.75	11.56	19.37	9.88	5.53	4.34	23.12	14.3	23.12	6.59	11.97	9.99
PRBRE118CG0140	PRBRE118CG0140	3.58	11.52	7.09	1.52	0	0	7.33	11.58	7.33	5.48	3.8	3.49
PRBRE118CG0150	PRBRE118CG0150	60.73	58	50.73	0	0	0	39.43	54.9	39.43	10.56	11.8	22.12
PRBRE118CG0160	PRBRE118CG0160	0	1.46	0	0	0	0	0	0	0	0	0	0
PRBRE118CG0170	PRBRE118CG0170	72.27	133.79	49.22	0	0	22.27	0	27.49	0	0	0	51.45
PRBRE118CG0180	PRBRE118CG0180	0	0	0	0	0	0	0	0	0	0	0	0
PRBRE118CG0190	PRBRE118CG0190	0	0	0	0	0	0	0	0	0	0	0	0
PRBRE118CG0200	PRBRE118CG0200	0	0	0	0	0	0	0	0	0	0	0	0
PRBRE118CG0210	PRBRE118CG0210	0	0	0	0	0	0	0	0	0	0	0	0
PRBRE118CG0220	PRBRE118CG0220	0	0	0	0	0	0	0	0	0	0	0	0
PRBRE118CG0230	PRBRE118CG0230	0	0	0	0	0	0	0	0	0	0	0	0
PRBRE118CG0240	PRBRE118CG0240	0	0	0	0	0	0	0	0	0	0	0	0
PRBRE118CG0250	PRBRE118CG0250	0	0	0	0	0	0	0	0	0	0	0	0
PRBRE118CG0260	PRBRE118CG0260	0	0	0	0	0	0	0	0	0	0	0	0
PRBRE118CG0270	PRBRE118CG0270	0	0	0	0	0	0	0	0	0	0	0	0
PRBRE118CG0280	PRBRE118CG0280	2.12	0	0	0	0	0	0	0	0	2	1	0
PRBRE118CG0290	PRBRE118CG0290	0	0	0	0	0	0	0	0	0	0	0	0
PRBRE118CG0300	PRBRE118CG0300	0	0	0	0	0	0	0	0	0	0	0	0
PRBRE118CG0310	PRBRE118CG0310	0	0	0	0	0	0	10.9	0	10.9	0	0	0
PRBRE118CG0320	PRBRE118CG0320	20.22	9.17	16.56	0	0	0	21.8	0	21.8	0	0	0
PRBRE118CG0330	PRBRE118CG0330	28.31	37.97	44.57	0	0	0	0	0	0	0	0	0
PRBRE118CG0340	PRBRE118CG0340	36.02	45.98	54.16	0	0	0	0	2.33	0	0	1.49	0
PRBRE118CG0350	PRBRE118CG0350	1199.59	915.09	857.86	0	0	0	0	0	0	0	0	0
PRBRE118CG0360	PRBRE118CG0360	0	0	0	0	0	0	0	0	0	0	0.81	0
PRBRE118CG0370	PRBRE118CG0370	0	0	0	0	0	0	0	0	0	0	0	0
PRBRE118CG0380	PRBRE118CG0380	0	0	0	0	0	0	0	0	0	0	3.18	0
PRBRE118CG0390	PRBRE118CG0390	0	0	0	0	0	0	0	0	0	0	0	0
PRBRE118CG0400	PRBRE118CG0400	0	0	7.57	5.55	17.76	37.08	0	0	0	0	2.16	18.37
PRBRE118CG0410	PRBRE118CG0410	0.73	1.24	0.8	0	0	0	0	0	0	0	0	2.33
PRBRE118CG0420	PRBRE118CG0420	6.64	0.37	3.55	2.27	1.38	0.39	0	7.13	0	6.57	13.02	1.49
PRBRE118CG0430	PRBRE118CG0430	25.49	13.3	17.33	44.3	38.32	32.83	27.24	39.38	27.24	57.55	48.67	25.62
PRBRE118CG0440	PRBRE118CG0440	123.72	123.91	129.44	31.18	42.45	40.56	32.62	42.23	32.62	72.4	75.42	82.95
PRBRE118CG0450	PRBRE118CG0450	105.71	106.25	73.55	18.36	16.9	24.43	30.61	17.57	30.61	34.34	48.23	62.03
PRBRE118CG0460	PRBRE118CG0460	607.35	401.62	400.08	50.69	125.17	73.34	168.23	255.69	168.23	224.66	318.1	241.12
PRBRE118CG0470	PRBRE118CG0470	813.12	794.21	683.25	126.06	117.48	120.02	170.4	196.27	170.4	163.78	171.7	486.26
PRBRE118CG0480	PRBRE118CG0480	58.19	37.98	43.77	12.86	11.49	16.41	12.41	25.82	12.41	20.82	21.27	31.31
PRBRE118CG0490	PRBRE118CG0490	16.57	25.07	15.91	1.43	3.01	4.79	14.73	3.35	14.73	5.15	2.54	5.14
PRBRE118CG0500	PRBRE118CG0500	0	0	0	0	0	0	0	0	0	0	0	0
PRBRE118CG0510	PRBRE118CG0510	0	0	0	0	0	0	0	0	0	0	4.24	0
PRBRE118CG0520	PRBRE118CG0520	0	1.96	0	16.42	29.1	14.49	5.38	15.37	5.38	9.99	34	19.89
PRBRE118CG0530	PRBRE118CG0530	0	0.31	0	0	0.38	0	0	0.75	0	0	0.46	0
PRBRE118CG0540	PRBRE118CG0540	0	0	0	0	0	0	0	0	0	0	0	0
PRBRE118CG0550	PRBRE118CG0550	0	0	0	0	0	0	0	0	0	0	0	0
PRBRE118CG0560	PRBRE118CG0560	0	0	0	0	0	0	0	0	0	0	0	0
PRBRE118CG0570	PRBRE118CG0570	0	0	0	0	0	0	0	0	0	0	0	0
PRBRE118CG0580	PRBRE118CG0580	0	0	0	0	0	0	0	0	0	0	0	0
PRBRE118CG0590	PRBRE118CG0590	10.05	5.75	6.83	2.08	2.09	2.15	4.77	7.33	4.77	4	1.98	1.36
PRBRE118CG0600	PRBRE118CG0600	21.86	27	26.85	12	6.44	8.12	5.2	14.85	5.2	20.04	13.04	14.43
PRBRE118CG0610	PRBRE118CG0610	37.44	28.46	33.57	117.84	128.78	122.26	20.04	42.84	20.04	88.4	131.52	109.73
PRBRE118CG0620	PRBRE118CG0620	146.68	105.36	57.93	37.09	45.1	51.31	44.45	7.89	44.45	61.65	67.39	66.69
PRBRE118CG0630	PRBRE118CG0630	0	0	0	0	0	0	0	0	0	0	0	0
PRBRE118CG0640	PRBRE118CG0640	0	0	0	0	0	0	0	0	0	0	0	0
PRBRE118CG0650	PRBRE118CG0650	0	0	0	0	0	0	0	0	0	0	0	0
PRBRE118CG0660	PRBRE118CG0660	12.94	13.96	9.53	6.46	5.91	11.26	14.3	15.85	14.3	18.9	10.64	15.48
PRBRE118CG0670	PRBRE118CG0670	0	0	0	0	0	0	0	0	0	0	0	0
PRBRE118CG0680	PRBRE118CG0680	1178.22	982.65	803.54	506.71	738.05	615.24	125.03	187.99	125.03	259.7	479.86	536.81
PRBRE118CG0690	PRBRE118CG0690	0	0	0	0	0	0	0	0	0	0	0	0
PRBRE118CG0700	PRBRE118CG0700	0	0	0	0	0	0	0	0	0	0	0	0
PRBRE118CG0710	PRBRE118CG0710	0	0	0	0	0	0	0	0	0	0	0	0
PRBRE118CG0720	PRBRE118CG0720	0	0	0	0	0	0	0	0	0	0	0	0
PRBRE118CG0730	PRBRE118CG0730	0	0	0	0	0	0	0	0	0	0	0	0
PRBRE118CG0740	PRBRE118CG0740	0	0	0	0	0	0	0	0	0	0	0	0
PRBRE118CG0750	PRBRE118CG0750	0	0	0	0	0	0	0	0	0	0	0	0
PRBRE118CG0760	PRBRE118CG0760	0	0	0	0	0	0	0	0	0	0	0	0
PRBRE118CG0770	PRBRE118CG0770	10.33	3.23	0	0	0	0	0	0	0	0	0	4
PRBRE118CG0780	PRBRE118CG0780	0	0	0	0	0	0	0	0	0	0	0	0
PRBRE118CG0790	PRBRE118CG0790	0	0	0	0	0	2.83	0	0	0	0	0	0
PRBRE118CG0800	PRBRE118CG0800	0	0	0	0	0	0	0	0	0	0	0	0
PRBRE118CG0810	PRBRE118CG0810	0	0	0	0	0	0	0	0	0	0	0	0
PRBRE118CG0820	PRBRE118CG0820	0	0	0	0	0	0	0	0	0	0	0	0
PRBRE118CG0830	PRBRE118CG0830	0	0	0	0	0	0	0	0	0	0	0	0
PRBRE118CG0840	PRBRE118CG0840	0	0	0	0	0	0	0	0	0	0	0	0
PRBRE118CG0850	PRBRE118CG0850	14.86	19.29	13.97	2.11	2.49	1.42	6.17	9.95	6.17	4.04	3.97	13.37
PRBRE118CG0860	PRBRE118CG0860	0	0	0	0	0	0	0	0	0	0	0	0
PRBRE118CG0870	PRBRE118CG0870	0	0	0	0	0	0	0	0	0	0	0	0
PRBRE119CG0010	PRBRE119CG0010	0	0	0	0	0	0	0	0	0	0	0	3.1
PRBRE119CG0020	PRBRE119CG0020	0	0	0	0	0	0	0	0	0	0	0	0
PRBRE119CG0030	PRBRE119CG0030	0	0	0	0	0	0	0	0	0	0	0	0
PRBRE119CG0040	PRBRE119CG0040	0	0	0	0	1.43	0	0	0	0	0	0	0
PRBRE119CG0050	PRBRE119CG0050	0	0	0	22.4	9.39	32.08	0	0	0	38.87	22.85	217.02
PRBRE119CG0060	PRBRE119CG0060	0	0	0	13.31	32.04	14.72	10.93	3.89	10.93	10.13	7.96	0
PRBRE119CG0070	PRBRE119CG0070	0	0	0	118.39	162.06	152.36	0	0	0	4.86	0	4.82
PRBRE119CG0080	PRBRE119CG0080	0	0	0	0	0	0	0	0	0	75.92	87.24	18.2
PRBRE119CG0090	PRBRE119CG0090	0	0.29	0	0	0.36	0	0	0	0	3.47	2.14	201.54
PRBRE119CG0100	PRBRE119CG0100	0	0	0	13.67	0	0	0	95.24	0	10751	20644.5	1566.47
PRBRE119CG0110	PRBRE119CG0110	0	0	0	0	0	0	0	0	0	0	0	0
PRBRE119CG0120	PRBRE119CG0120	20.97	30	21.2	143.82	115.32	141.09	51.33	86.24	51.33	100.79	56.63	37.21
PRBRE119CG0130	PRBRE119CG0130	0	0.9	0.91	0	0	0	0	0	0	0	3.82	0
PRBRE119CG0140	PRBRE119CG0140	4121.89	3312.94	4805.93	2881.29	2169.55	1605.02	1352.5	4451.07	1352.5	3231.49	4036	3896.82
PRBRE119CG0150	PRBRE119CG0150	115.41	98.13	127.58	21.64	10.55	11.62	20.54	42.35	20.54	49.08	20.15	61.5
PRBRE119CG0160	PRBRE119CG0160	70.99	69.57	82.89	22.59	10.64	15.73	4.38	45.95	4.38	35.35	33.34	46.39
PRBRE119CG0170	PRBRE119CG0170	174.9	161.65	172.65	50.62	71.8	49.76	60.76	104.6	60.76	63.61	66.11	142.98
PRBRE119CG0180	PRBRE119CG0180	13.93	14.86	23.29	7.73	5.77	3.6	3.59	18.18	3.59	13.69	13.59	11.36
PRBRE119CG0190	PRBRE119CG0190	2119.67	1923.29	2232.22	1263.88	1041.25	1007.91	221.68	843.06	221.68	1789	1791.95	1686.93
PRBRE119CG0200	PRBRE119CG0200	7.96	9.54	6.69	13.52	22.1	31.24	9.26	2.17	9.26	27.46	22.74	15.23
PRBRE119CG0210	PRBRE119CG0210	4.54	7.47	5.29	8.53	8.49	15.93	6.71	2.95	6.71	13.29	12.84	9.31
PRBRE119CG0220	PRBRE119CG0220	0	0	0	0	0	0	0	0	0	0	0	0
PRBRE119CG0230	PRBRE119CG0230	0	0	0	0	0	0	0	0	0	0	0	0
PRBRE119CG0240	PRBRE119CG0240	0	0	0	0	0	0	0	0	0	0	2.78	0
PRBRE119CG0250	PRBRE119CG0250	0	0	1.4	0	0	0	0	0	0	0	0	0
PRBRE119CG0260	PRBRE119CG0260	0	0	0	0	0	0	0	0	0	0	0	0
PRBRE119CG0270	PRBRE119CG0270	70.47	49.93	70.32	12.51	7.71	9.78	7.18	9.62	7.18	20.06	29.62	32.4
PRBRE119CG0280	PRBRE119CG0280	33.11	25.13	30.49	15.4	8.43	6.08	20.24	34.48	20.24	8.48	21.5	21.66
PRBRE119CG0290	PRBRE119CG0290	68.47	70.47	82.58	16.18	12.8	13.96	15.45	25.99	15.45	18.12	31.72	39.43
PRBRE119CG0300	PRBRE119CG0300	0	0.3	0.05	0	0.06	0	0.43	0.25	0.43	0.61	3.8	0.2
PRBRE119CG0310	PRBRE119CG0310	52.7	45.6	42.13	23.94	35.54	30.45	10.36	24.44	10.36	73.59	66.83	64.98
PRBRE119CG0320	PRBRE119CG0320	0	0	0	0	0	0	0	0	0	0	0	0
PRBRE119CG0330	PRBRE119CG0330	0	0	0	0	0	0	0	0	0	0	0	0
PRBRE119CG0340	PRBRE119CG0340	0	0	0	0	0	0	0	0	0	0	0	0
PRBRE119CG0350	PRBRE119CG0350	0	0	0	0	0	0	0	0	0	0	0	0
PRBRE119CG0360	PRBRE119CG0360	0	0	0	0	0	0	0	0	0	0	0	0
PRBRE119CG0370	PRBRE119CG0370	17.36	15.45	14.9	4.59	1.87	3.91	5.23	10.38	5.23	11.64	12.67	6.81
PRBRE119CG0380	PRBRE119CG0380	4.54	2.45	4.57	13.86	7.18	11.66	6.91	10.37	6.91	18.17	11.66	7.81
PRBRE119CG0390	PRBRE119CG0390	91.6	95.08	78.32	38.47	39.95	27.75	25.67	21.17	25.67	45.58	82.34	42.08
PRBRE119CG0400	PRBRE119CG0400	38.71	35.63	35.64	13.27	7.74	11.27	13.74	13.55	13.74	17.57	21.6	24.68
PRBRE119CG0410	PRBRE119CG0410	24.59	26.58	28.87	4.24	3.51	4.29	4.01	8.98	4.01	6.7	5.69	8.49
PRBRE119CG0420	PRBRE119CG0420	0	0	0	0	0	0	0	0	0	0	0	0
PRBRE119CG0430	PRBRE119CG0430	0	0	0	0	0	0	0	0	0	0	0	0
PRBRE119CG0440	PRBRE119CG0440	17.47	14.12	13.27	0.98	0.6	2.58	5.48	5.74	5.48	1.42	3.53	2.6
PRBRE119CG0450	PRBRE119CG0450	0	3.83	0	0	0	1.22	0	0	0	0	1.55	0
PRBRE119CG0460	PRBRE119CG0460	0	0.28	0.6	0	0	0	0	2.03	0	0	0	0.38
PRBRE119CG0470	PRBRE119CG0470	0	0	0	0	0	0	0	0	0	0	0	0
PRBRE119CG0480	PRBRE119CG0480	0	0	0	0	0	0	0	0	0	0	0	0
PRBRE119CG0490	PRBRE119CG0490	0	0	0	0	0	0	0	0	0	0	0	0
PRBRE119CG0500	PRBRE119CG0500	0	0	0	0	0	0	0	0	0	0	0	0
PRBRE119CG0510	PRBRE119CG0510	0	0	0	0	0	0	0	0	0	0	0	0
PRBRE119CG0520	PRBRE119CG0520	0	0	0	0	0	0	0	0	0	0	0	0
PRBRE119CG0530	PRBRE119CG0530	0	0	0	0	0	0	0	0	0	0	0	0
PRBRE119CG0540	PRBRE119CG0540	0	0	0	0	0	0	0	0	0	0	0	0
PRBRE119CG0550	PRBRE119CG0550	0	0	0	0	0	0	0	0	0	0	0	0
PRBRE119CG0560	PRBRE119CG0560	0	0	0	0	0	0	0	0	0	0	0	0
PRBRE119CG0570	PRBRE119CG0570	69.71	74.26	79.85	12.59	14.04	13.98	11.19	30.89	11.19	25.22	32.24	49.09
PRBRE119CG0580	PRBRE119CG0580	84.65	77.71	59.05	19.48	6	7.67	19.85	27.33	19.85	65.99	41.38	27.42
PRBRE119CG0590	PRBRE119CG0590	28.51	35.77	43.04	32.58	40.08	43.92	21.47	13.51	21.47	55.62	42.86	37.55
PRBRE119CG0600	PRBRE119CG0600	1.21	0	1.71	0	1	1.29	0	5.8	0	2.38	1.77	1.63
PRBRE119CG0610	PRBRE119CG0610	30.82	37.08	30.95	42.95	30.88	32.4	7.93	31.39	7.93	44.31	21.85	10.2
PRBRE119CG0620	PRBRE119CG0620	0	0	0	0	0	0	0	0	0	0	0	0
PRBRE119CG0630	PRBRE119CG0630	0	0	0	0	0.56	2.88	15.29	1893.84	15.29	0	1.31	2.42
PRBRE119CG0640	PRBRE119CG0640	1.83	0.31	2.3	0	11.05	0	0	15.67	0	0	0	0
PRBRE119CG0650	PRBRE119CG0650	57.05	48.92	53.85	19.55	14.01	16.35	17.38	51.98	17.38	38.89	50.63	67.94
PRBRE119CG0660	PRBRE119CG0660	35.39	42.88	36.83	10.27	7.79	11.29	18.8	20.08	18.8	18.63	17.15	20.83
PRBRE119CG0670	PRBRE119CG0670	7.76	12.21	8.7	6	11.85	14.15	4.1	5.64	4.1	11.24	8.96	14.85
PRBRE119CG0680	PRBRE119CG0680	61.94	59.01	57.43	49.96	45.87	55.1	40.21	43.41	40.21	56.7	68.83	64.1
PRBRE119CG0690	PRBRE119CG0690	1170.81	1074.03	1120.73	261.36	290	207.33	68.73	488.9	68.73	707.56	795.81	401.81
PRBRE119CG0700	PRBRE119CG0700	105.65	101.31	111.33	30.37	27.88	28.1	28.65	37.78	28.65	69.91	41.77	81
PRBRE119CG0710	PRBRE119CG0710	34.31	32.16	24.78	49.21	37.29	51.27	5.59	17.07	5.59	84.05	97.18	67.51
PRBRE119CG0720	PRBRE119CG0720	111.5	89.15	89.94	22.94	17.81	10.65	15.93	23.89	15.93	49.64	51.13	46.28
PRBRE119CG0730	PRBRE119CG0730	77.99	107.33	101.24	31.76	11.43	8.56	9.63	24.83	9.63	22.01	24.06	49.52
PRBRE119CG0740	PRBRE119CG0740	0	0	0	0	0	0	0	0	0	0	0	0
PRBRE119CG0750	PRBRE119CG0750	0	0	0	0	0	0	0	0	0	0	0	0
PRBRE119CG0760	PRBRE119CG0760	0	0	0	0	0	0	0	0	0	0	0	0
PRBRE119CG0770	PRBRE119CG0770	0	1.35	0.7	0	0	0	0	1.55	0	0	0	0
PRBRE119CG0780	PRBRE119CG0780	9.22	7.8	3.58	2.04	4.34	2.27	108.64	215.01	108.64	9.38	10.65	6.58
PRBRE119CG0790	PRBRE119CG0790	0	0	0	0	0	0	0	0	0	6.02	9.2	0
PRBRE119CG0800	PRBRE119CG0800	9.24	23.81	29	0.75	0	0	0	0	0	0	7.69	10.51
PRBRE119CG0810	PRBRE119CG0810	34.06	66.51	77.53	5.26	10.86	10.92	20.44	35.23	20.44	36.07	25.18	42.95
PRBRE119CG0820	PRBRE119CG0820	2.9	0.45	3.81	6.89	11.25	6.76	4.31	5	4.31	15.67	16	10.36
PRBRE119CG0830	PRBRE119CG0830	264.24	221.92	295.28	0	23.5	15.01	50.83	241.6	50.83	389.88	294.99	252.05
PRBRE119CG0840	PRBRE119CG0840	43.11	41.38	34.29	3.57	1.33	8.16	2.5	17.24	2.5	6.22	8.03	34.69
PRBRE119CG0850	PRBRE119CG0850	2.12	6.09	2.61	0	0	0	0	3.85	0	2.9	0.78	0.57
PRBRE119CG0860	PRBRE119CG0860	3.96	3.07	2.93	1.02	0.83	1.93	1.09	1.68	1.09	4.08	5.85	2.47
PRBRE119CG0870	PRBRE119CG0870	0	0	0	0	0	0	0	0	0	0	0	0
PRBRE119CG0880	PRBRE119CG0880	0	0	0	0	0	0	0	0	0	0	25.28	0
PRBRE119CG0890	PRBRE119CG0890	0	0	0	0	0	0	0	0	0	0	0	0
PRBRE119CG0900	PRBRE119CG0900	0	0	0	0	0	0	0	0	0	0	0	0
PRBRE119CG0910	PRBRE119CG0910	0	0	0	0	0	0	0	0	0	0	0	0
PRBRE119CG0920	PRBRE119CG0920	0	0	0	0	0	0	0	1.28	0	0	0	0
PRBRE119CG0930	PRBRE119CG0930	0	0.88	0	0	0	0	0	0	0	0	1.28	0
PRBRE119CG0940	PRBRE119CG0940	39.39	45.71	61.6	27.14	12.28	12.41	15.25	44.64	15.25	21.99	20.19	49.37
PRBRE119CG0950	PRBRE119CG0950	16.85	14.8	18.43	0.97	1.32	0.32	2.6	1.6	2.6	6.32	5.15	7.86
PRBRE119CG0960	PRBRE119CG0960	0	0	0	0	0	0	0	0	0	0	0	0
PRBRE119CG0970	PRBRE119CG0970	0	0	2.87	0	0	0	0	0	0	0	0	0
PRBRE119CG0980	PRBRE119CG0980	0	0	0	0	0	0	0	0	0	0	0	0
PRBRE119CG0990	PRBRE119CG0990	0	0	0	0	0	0	0	0	0	0	0	0
PRBRE119CG1000	PRBRE119CG1000	0	0	0	0	0	0	0	0	0	0	0	0
PRBRE119CG1010	PRBRE119CG1010	0	0	0	0	0	0	0	0	0	0	0	0
PRBRE119CG1020	PRBRE119CG1020	0	0	0	0	0	0	0	0	0	0	0	0
PRBRE119CG1030	PRBRE119CG1030	0	0	0	0	0	0	0	0	0	0	0	0
PRBRE119CG1040	PRBRE119CG1040	0	1.27	0	0	0	0	0	0	0	0	0	0
PRBRE119CG1050	PRBRE119CG1050	2	1.33	2.74	0	0	0.7	0	7.64	0	0	0	0
PRBRE119CG1060	PRBRE119CG1060	35.87	22.48	21.44	0	0	0	1.4	0	1.4	0	2.89	0
PRBRE119CG1070	PRBRE119CG1070	73.19	89.04	106.94	25.95	38.76	32.41	20.83	26.02	20.83	40.08	51.69	55.16
PRBRE119CG1080	PRBRE119CG1080	609.36	494.93	467.22	216.49	225.3	205.54	137.62	172.47	137.62	518.89	682.83	644.11
PRBRE119CG1090	PRBRE119CG1090	7.26	12.77	6.87	0.62	0.91	0.62	2.92	5.84	2.92	6.23	10.04	6.57
PRBRE119CG1100	PRBRE119CG1100	5.21	1.78	0	0	0	0	0	0	0	0	0	0
PRBRE119CG1110	PRBRE119CG1110	11.82	10.93	7.05	5.44	5.32	2.1	2.8	19.97	2.8	4.91	7.27	7.12
PRBRE119CG1120	PRBRE119CG1120	0	0	0	0	0	0	0	0	0	0	0	0
PRBRE119CG1130	PRBRE119CG1130	0	0	0	0	0	0	0	0	0	0	0	0
PRBRE119CG1140	PRBRE119CG1140	8.12	9.97	17.48	2.17	1.49	1.09	7.3	7.64	7.3	5.7	9.92	6.04
PRBRE119CG1150	PRBRE119CG1150	23.28	25.25	28.1	12.29	2.6	11.14	7.87	33.68	7.87	9.99	5.01	12.06
PRBRE119CG1160	PRBRE119CG1160	6.06	18.72	16.42	2.02	0.63	2.14	2.85	7.14	2.85	7.35	3.66	7.42
PRBRE119CG1170	PRBRE119CG1170	17.6	11.09	14.74	11.79	15.19	15.86	20.86	23.19	20.86	16.86	11.47	18.56
PRBRE119CG1180	PRBRE119CG1180	2127.67	1821.47	2087.35	1182.88	1125.59	913.04	563.36	1597.49	563.36	1761.94	1895.09	1738.13
PRBRE119CG1190	PRBRE119CG1190	0	0	0	0	0	0	0	0	0	0	0	0
PRBRE119CG1200	PRBRE119CG1200	60.33	37.33	10.02	16.36	7.52	6.41	64.75	19.05	64.75	0	53.58	29.93
PRBRE119CG1210	PRBRE119CG1210	0	0	0	0	0	0	0	0	0	0	0	0
PRBRE119CG1220	PRBRE119CG1220	0	0	0	0	0	0	0	0	0	0	0	0
PRBRE119CG1230	PRBRE119CG1230	0	0	0	0	0	0	0	0	0	0	0	0
PRBRE119CG1240	PRBRE119CG1240	21.54	20.76	22.45	16.9	10.58	10.11	10.22	27.02	10.22	28.3	24.11	22.12
PRBRE119CG1250	PRBRE119CG1250	44.07	45.6	59.89	30.18	5.84	14.97	4.34	19.29	4.34	57.79	34.17	32.25
PRBRE119CG1260	PRBRE119CG1260	117.45	111.35	92.81	49.39	50.93	52.89	149.25	238.96	149.25	30.11	16.61	23.08
PRBRE119CG1270	PRBRE119CG1270	5.35	10.21	6.06	0	0.2	1.74	14.44	10.17	14.44	1.49	2.44	2
PRBRE119CG1280	PRBRE119CG1280	4.64	5.97	0	0	0	0	8.26	6.16	8.26	0	0	0
PRBRE119CG1290	PRBRE119CG1290	0	0	0	0	0	0	0	0	0	0	22.59	0
PRBRE119CG1300	PRBRE119CG1300	0	0	0	0	0	0	0	0	0	0	0	0
PRBRE119CG1310	PRBRE119CG1310	0	0	0	0	0	0	0	0	0	0	0	0
PRBRE119CG1320	PRBRE119CG1320	0	0	0	0	0	0	0	0	0	0	0	0
PRBRE119CG1330	PRBRE119CG1330	0	0	0	0	0	0	0	0	0	0	0	0
PRBRE119CG1340	PRBRE119CG1340	0.94	0.16	0.34	0	0	0.17	0	0	0	0	0	0
PRBRE119CG1350	PRBRE119CG1350	0	0.45	0	0	0	0	0	0	0	0	0	0
PRBRE119CG1360	PRBRE119CG1360	0	0	0	0	0	0	0	0	0	0	0	0
PRBRE119CG1370	PRBRE119CG1370	0	0	0	0	0	0	0	0	0	0	0	0
PRBRE119CG1380	PRBRE119CG1380	0	0	0	0	0	0	0	0	0	0	0	0
PRBRE119CG1390	PRBRE119CG1390	0	0	0	0	0	0	0	0	0	0	0	0
PRBRE119CG1400	PRBRE119CG1400	0	0	0	0	0	0	0	0	0	0	0	0
PRBRE119CG1410	PRBRE119CG1410	0	0	0	0	0	0	0	0	0	0	0	0
PRBRE119CG1420	PRBRE119CG1420	0	0	0	0	0	0	0	0	0	0	0	0
PRBRE119CG1430	PRBRE119CG1430	0	0	0	0	0	0	0	0	0	0	0	0
PRBRE119CG1440	PRBRE119CG1440	0	0	0	0	0	0	0	0	0	0	0	0
PRBRE119CG1450	PRBRE119CG1450	0	0	0	0	0	0	0	0	0	0	0	0
PRBRE119CG1460	PRBRE119CG1460	0	0	0	0	0	0	0	0	0	0	0	0
PRBRE119CG1470	PRBRE119CG1470	0	0	0	0	0	0	0	0	0	0	0	0
PRBRE119CG1480	PRBRE119CG1480	0	0	0	0	0	0	0	0	0	0	0	0
PRBRE119CG1490	PRBRE119CG1490	0	0	0	0	0	0	0	0	0	0	0	0
PRBRE119CG1500	PRBRE119CG1500	0	0	0	0	0	0	0	0	0	0	0	0
PRBRE119CG1510	PRBRE119CG1510	0	0	0	0	0	0	0	0	0	0	0	0
PRBRE119CG1520	PRBRE119CG1520	0	0	0	0	0	0	0	0	0	0	0	0
PRBRE119CG1530	PRBRE119CG1530	0	0	0	0	0	0	0	0	0	0	0	0
PRBRE119CG1540	PRBRE119CG1540	0	1.64	0	0	0	0	4.52	0	4.52	0	0	0
PRBRE119CG1550	PRBRE119CG1550	0	0	0	0	0	0	0	0	0	0	0	0
PRBRE119CG1560	PRBRE119CG1560	0	0	0	0	0	0	0	0	0	0	0	0
PRBRE119CG1570	PRBRE119CG1570	0	0	0	0	0	0	0	0	0	0	0	0
PRBRE119CG1580	PRBRE119CG1580	0	0	0	0	0	0	0	0	0	0	0	0
PRBRE119CG1590	PRBRE119CG1590	0	0	0	0	0	0	0	0	0	0	0	0
PRBRE119CG1600	PRBRE119CG1600	0	0	0	0	0	0	0	0	0	0	0	0
PRBRE119CG1610	PRBRE119CG1610	0	0	0	0	0	0	0	0	0	0	0	0
PRBRE119CG1620	PRBRE119CG1620	0	0	0	0	0	0	0	0	0	0	0	0
PRBRE119CG1630	PRBRE119CG1630	0	0	0	0	0	0	0	0	0	0	0	0
PRBRE119CG1640	PRBRE119CG1640	3.47	0	0	0	0	0	9.45	0	9.45	0	1.57	0
PRBRE119CG1650	PRBRE119CG1650	0	0	0	0	0	0	0	0	0	0	0	0
PRBRE119CG1660	PRBRE119CG1660	0	0	0	0	0	0	0	0	0	0	0	0
PRBRE119CG1670	PRBRE119CG1670	0	0	0	0	0	0	0	0	0	0	0	0
PRBRE11CG0010	PRBRE11CG0010	0	0.43	0.32	0	0	0	0.53	0	0.53	0	0	0
PRBRE11CG0020	PRBRE11CG0020	1.57	2.39	2.56	0	1.97	3.37	0.75	1.29	0.75	1.58	1.95	0.36
PRBRE11CG0030	PRBRE11CG0030	1.01	0.34	0	7.64	5.45	5.38	0	2.45	0	25.08	42.15	34.59
PRBRE11CG0040	PRBRE11CG0040	0	0	0	13.39	3.82	1.63	0	0	0	2.18	13.17	4.07
PRBRE11CG0050	PRBRE11CG0050	0	0	0	2.19	1.76	1.51	0	0	0	18.96	9.38	6.7
PRBRE11CG0060	PRBRE11CG0060	4.81	1.62	3.11	105.78	50.03	49.03	18.28	37.53	18.28	21.12	23.24	19.14
PRBRE11CG0070	PRBRE11CG0070	0	0	0	0	0	0	0	0	0	0	0	0
PRBRE11CG0080	PRBRE11CG0080	15.51	12.64	21.85	4.14	3.85	4.52	2.32	5.68	2.32	9.4	6.31	12.43
PRBRE11CG0090	PRBRE11CG0090	0	0	0	0	0	0	0	0	0	0	0	0
PRBRE11CG0100	PRBRE11CG0100	0	0	0	0	0	0	0	0	0	0	0	0
PRBRE11CG0110	PRBRE11CG0110	44.77	51.29	71.75	13.52	8.25	9.27	5.87	20.85	5.87	24.47	16.99	47.98
PRBRE11CG0120	PRBRE11CG0120	201.29	183.47	202.31	80.61	36.49	50.35	69.32	183.49	69.32	61.82	53.3	65.17
PRBRE11CG0130	PRBRE11CG0130	38.04	40.23	43.25	10.65	6.35	4.23	9.71	14.8	9.71	16.97	19.17	14.86
PRBRE11CG0140	PRBRE11CG0140	22.27	19.16	18.87	11.43	17.33	36.69	6.2	3.35	6.2	14.65	24.17	28.24
PRBRE11CG0150	PRBRE11CG0150	0	0	0.74	0	0.56	0	0	0	0	0	1.01	1.23
PRBRE11CG0160	PRBRE11CG0160	37.48	41.45	52.57	11.26	14.04	7.81	9.57	22.49	9.57	52.48	38.46	42.29
PRBRE11CG0170	PRBRE11CG0170	33.1	26.42	34.4	20.85	17.15	14.41	30.76	41.07	30.76	45.44	36	33.35
PRBRE11CG0180	PRBRE11CG0180	0.51	0.09	0	0.37	0	0.09	0	0	0	0.79	0.91	0.12
PRBRE11CG0190	PRBRE11CG0190	0	0	0	0	0	0	0	0	0	3.66	20.7	0
PRBRE11CG0200	PRBRE11CG0200	0	0	0	0	0	0	0	0	0	0	0.54	0
PRBRE11CG0210	PRBRE11CG0210	8.26	5.59	7.17	9.86	9.55	6.82	9.72	7.38	9.72	21.26	32.63	27.53
PRBRE11CG0220	PRBRE11CG0220	0	0	0	0	0	0	0	0	0	0	0	0
PRBRE11CG0230	PRBRE11CG0230	0	0	0	0	0	0	0	0	0	0	0	0
PRBRE11CG0240	PRBRE11CG0240	0	0	0	0	0	0	0	0	0	0	0	0
PRBRE11CG0250	PRBRE11CG0250	0.97	0.97	0	0	0	0	0.92	0.78	0.92	0	1.43	1.31
PRBRE11CG0260	PRBRE11CG0260	2.33	0	0	2.98	0	0	0	0	0	0	1.1	0
PRBRE11CG0270	PRBRE11CG0270	0	0	0	0	0	0	0	0	0	0	1.14	0
PRBRE11CG0280	PRBRE11CG0280	0	0	0	0	0	0	0	0	0	0	0	0
PRBRE11CG0290	PRBRE11CG0290	65.25	28.72	33.3	13.8	8.89	11.83	2.23	10.8	2.23	11.26	11.33	8.41
PRBRE11CG0300	PRBRE11CG0300	0	0	0	0	0	0	0	0	0	0	0	0
PRBRE11CG0310	PRBRE11CG0310	0	0	0	0	0	0	0	0	0	0	0	0
PRBRE11CG0320	PRBRE11CG0320	0	0	0	0	0	0	0	0	0	0	0	0
PRBRE11CG0330	PRBRE11CG0330	0	0	0	0	0	0	0	0	0	0	4.92	0
PRBRE11CG0340	PRBRE11CG0340	0	0	0	0	0	0	0	0	0	0	0	0
PRBRE11CG0350	PRBRE11CG0350	0	0	0	0	0	0	0	0	0	0	0	0
PRBRE11CG0360	PRBRE11CG0360	0	0	0	0	0	0	0	0	0	0	0	0
PRBRE11CG0370	PRBRE11CG0370	111.91	130.23	110.43	15.92	14.98	15.51	44.79	42.87	44.79	26.39	24.91	50.08
PRBRE11CG0380	PRBRE11CG0380	67.48	56.11	56.95	46.27	28.51	34.5	39.16	59.24	39.16	86.3	75.73	58.31
PRBRE11CG0390	PRBRE11CG0390	35.18	44.85	40.06	28.43	27.75	11.84	15.41	3.7	15.41	23.97	12.51	26.13
PRBRE11CG0400	PRBRE11CG0400	34.69	37.42	29	13.4	19.1	13.85	67.36	65.03	67.36	17.6	34.11	24.69
PRBRE11CG0410	PRBRE11CG0410	82.96	42.09	64.33	30.76	18.36	15.73	9.75	15.16	9.75	28.82	36.56	50.85
PRBRE11CG0420	PRBRE11CG0420	74.6	76.55	92.6	19.13	21.54	28.96	14.37	35.51	14.37	26.79	27.45	34.27
PRBRE11CG0430	PRBRE11CG0430	100.1	98.67	105.91	36.92	34.01	28.81	21.82	33.67	21.82	47.73	53.93	62.75
PRBRE11CG0440	PRBRE11CG0440	201.28	157.34	177.59	563.65	483.83	496.92	93.33	253.75	93.33	267.13	157.04	126.03
PRBRE11CG0450	PRBRE11CG0450	14.75	15.78	15.5	1.98	5.49	1.04	2.77	4.64	2.77	2.87	8.57	7.89
PRBRE11CG0460	PRBRE11CG0460	393.49	299.55	297.09	85.92	91.46	23.09	37.24	130.54	37.24	260.03	235.43	229.56
PRBRE11CG0470	PRBRE11CG0470	17.31	19.91	26.81	4.87	3.62	6.53	7.65	13.16	7.65	6.52	11.2	10.23
PRBRE11CG0480	PRBRE11CG0480	0	0	1.26	0	0	0	1.05	2.18	1.05	0	0	0
PRBRE11CG0490	PRBRE11CG0490	96.69	113.28	108.29	93.19	93.11	98.95	75.73	125.14	75.73	138.88	153.31	141.32
PRBRE11CG0500	PRBRE11CG0500	0	0	0	0	0	0	1.44	0	1.44	0	0	0
PRBRE11CG0510	PRBRE11CG0510	174.98	148.06	121.63	43.94	42.04	41.42	90.48	74.38	90.48	143.48	208.98	272.76
PRBRE11CG0520	PRBRE11CG0520	71.35	45.56	64.24	11.8	2.62	8.98	2.95	0	2.95	8.74	1.48	5.53
PRBRE11CG0530	PRBRE11CG0530	162.94	113.64	150.58	40.36	43.98	40.59	31.48	73.9	31.48	26.45	38.89	49.41
PRBRE11CG0540	PRBRE11CG0540	2.01	2.49	2.92	15.58	11.76	13.91	3.84	8.33	3.84	27.82	26.71	11.3
PRBRE11CG0550	PRBRE11CG0550	10.71	8.07	7.3	0.85	0	0	1.52	2	1.52	1.22	15.55	0.18
PRBRE11CG0560	PRBRE11CG0560	38.31	41.59	40.12	9.67	6.07	8.3	9.62	15.17	9.62	17.75	17.21	21.1
PRBRE11CG0570	PRBRE11CG0570	47.98	49.91	60.34	22.9	20.26	20.09	15.35	35.69	15.35	41.41	38.19	27.52
PRBRE11CG0580	PRBRE11CG0580	715.67	608.51	593.72	2514.56	2876.96	2380.82	251.07	441.8	251.07	1494.04	1914.78	1246.25
PRBRE11CG0590	PRBRE11CG0590	141.28	100.26	183.69	105.41	58.01	94.47	29.2	74	29.2	134.23	194.99	148.14
PRBRE11CG0600	PRBRE11CG0600	6434.77	2791.9	3948.13	2854.73	2808.29	1532.49	1477.29	5408.2	1477.29	3990.28	6056.63	3221.77
PRBRE11CG0610	PRBRE11CG0610	47.97	59.02	63.23	14.26	13.64	15.18	13.95	28.34	13.95	41.5	48.54	38.91
PRBRE11CG0620	PRBRE11CG0620	62.78	75.45	78.67	21.96	16.91	16.95	26.27	44.71	26.27	55.51	62.3	38.96
PRBRE11CG0630	PRBRE11CG0630	199.15	234.78	176.35	21.03	22.6	29.13	33.83	30.3	33.83	46.37	44.59	81
PRBRE11CG0640	PRBRE11CG0640	0	0	0	0	0	0	0	0	0	0	0	0
PRBRE11CG0650	PRBRE11CG0650	0	0	0	0	0	0	0	0	0	0	0	0
PRBRE11CG0660	PRBRE11CG0660	1.99	0.22	0.72	0	0	0	0.63	0	0.63	0.67	0	0
PRBRE11CG0670	PRBRE11CG0670	0	0.72	0	0	0	0	0	0	0	0	2.14	0.73
PRBRE11CG0680	PRBRE11CG0680	0	0	0	0	0	0	0	0	0	0	0	0
PRBRE11CG0690	PRBRE11CG0690	9.5	9.96	3.79	1.62	2.95	2.11	1.12	3.8	1.12	0	0.58	1.6
PRBRE11CG0700	PRBRE11CG0700	0	0	0	0	0	0	0	0	0	0	0	0
PRBRE11CG0710	PRBRE11CG0710	4.88	5.73	1.3	4.15	3.04	0.43	3.46	1.95	3.46	4.81	4.77	11.51
PRBRE11CG0720	PRBRE11CG0720	75.23	127.05	79.19	53.38	77.96	86.42	35.67	25.04	35.67	60.29	58.27	39.39
PRBRE11CG0730	PRBRE11CG0730	10.17	2.83	4.12	2.24	6.29	2.39	3.18	2.63	3.18	6.53	2.44	4.51
PRBRE11CG0740	PRBRE11CG0740	44.67	87.19	119.9	77.71	68.49	61.97	18.68	36.29	18.68	89.95	84.48	42.99
PRBRE11CG0750	PRBRE11CG0750	0	0	0	0	0	0	0	0	0	0	0	0
PRBRE11CG0760	PRBRE11CG0760	0	0	0	0	0	0	0	0	0	0	0.56	0
PRBRE11CG0770	PRBRE11CG0770	54.62	89.24	65.14	55.49	84.84	69.1	13.2	51.99	13.2	41.76	43.24	49
PRBRE11CG0780	PRBRE11CG0780	59.72	59.83	66.17	17.14	14.22	10.67	16.94	25.68	16.94	35.27	39.14	33.61
PRBRE11CG0790	PRBRE11CG0790	85.47	112.01	102.29	12.79	26.22	44.93	57.59	42.26	57.59	28.9	54.41	52.1
PRBRE11CG0800	PRBRE11CG0800	49.95	29.1	36.98	193.69	211.52	171.04	1.67	6.89	1.67	66.73	94.85	70.22
PRBRE11CG0810	PRBRE11CG0810	293.93	295.57	298.63	475.03	486.46	443.51	213.22	431.51	213.22	608.03	563.72	282.31
PRBRE11CG0820	PRBRE11CG0820	0	4.89	3.99	3.84	1.4	1.2	2.12	2.7	2.12	4.44	7.14	1.51
PRBRE11CG0830	PRBRE11CG0830	3.98	4.69	9.63	4.12	1.66	2.84	1.89	15.35	1.89	0.99	0	0.45
PRBRE11CG0840	PRBRE11CG0840	0	0	0	0	0	0	0	0	0	0	0	0
PRBRE11CG0850	PRBRE11CG0850	0	0	0	0	0	0	0	0	0	0	0	0
PRBRE11CG0860	PRBRE11CG0860	547.05	530.37	490.28	32.72	39.11	22.96	79.23	565.72	79.23	0	2.6	1.43
PRBRE11CG0870	PRBRE11CG0870	59.98	66.73	66.3	11.25	5.29	6.34	3.61	13.22	3.61	30.09	23.63	61.2
PRBRE11CG0880	PRBRE11CG0880	71.87	72.35	53.31	35.73	36.19	29.74	37.12	28.97	37.12	45.3	41.64	66.71
PRBRE11CG0890	PRBRE11CG0890	0	0	0	0	0	0	0	0	0	0	0	0
PRBRE11CG0900	PRBRE11CG0900	0	0	0	0	0	0	0	0	0	0	0	0
PRBRE11CG0910	PRBRE11CG0910	0	0	0	0	0	0	0	0	0	0	0	0
PRBRE11CG0920	PRBRE11CG0920	0	0	0	0	0	0	0	0	0	0	0	0
PRBRE11CG0930	PRBRE11CG0930	0	0	0	0	0	0	0	0	0	0	0	0
PRBRE11CG0940	PRBRE11CG0940	0	0	0	0	0	0	0	0	0	0	0	0
PRBRE11CG0950	PRBRE11CG0950	28.64	33.27	33.63	13.34	10.99	14.9	20.84	23.28	20.84	23.5	15.52	20.49
PRBRE11CG0960	PRBRE11CG0960	0	0	0	0	0	0	0	0	0	0	0	0
PRBRE11CG0970	PRBRE11CG0970	53.24	43.8	58.48	12.86	9.85	9.62	10.79	44.8	10.79	21.14	15.83	37.56
PRBRE11CG0980	PRBRE11CG0980	0	0	0	0	0	0	1.69	0	1.69	3.47	0.87	0.8
PRBRE120CG0010	PRBRE120CG0010	60.85	41.73	67.94	1.32	3.33	0.71	11.33	18.54	11.33	7.69	26.01	39.22
PRBRE120CG0020	PRBRE120CG0020	0	0	0.77	0	0	0	0	0	0	0	2.17	0
PRBRE120CG0030	PRBRE120CG0030	0	9.46	0	0	0	0	0	22.36	0	0	0	0
PRBRE120CG0040	PRBRE120CG0040	42.81	57.03	54.43	12.55	20.91	32.08	0	9.33	0	7.97	3.82	12.19
PRBRE120CG0050	PRBRE120CG0050	0	0	0	0	0	0	0	0	0	0	0	0
PRBRE120CG0060	PRBRE120CG0060	0	0	0	0	0	0	0	0	0	0	0	0
PRBRE120CG0070	PRBRE120CG0070	3.02	3.01	1.03	0	0	0	0.94	0.77	0.94	0	0	0
PRBRE120CG0080	PRBRE120CG0080	52.61	81.14	0	0	0	0	0	0	0	0	0	18.88
PRBRE120CG0090	PRBRE120CG0090	0	0	0	0	0	0	0	0	0	0	0	0
PRBRE120CG0100	PRBRE120CG0100	0	3.89	9.9	0	0	0	0	0	0	0	0	0
PRBRE120CG0110	PRBRE120CG0110	0	0	0	0	0	0	0	0	0	0	0	0
PRBRE120CG0120	PRBRE120CG0120	0	0	0	0	0	0	0	0	0	0	0	0
PRBRE120CG0130	PRBRE120CG0130	0	0	0	0	0	0	0	0	0	0	0	0
PRBRE120CG0140	PRBRE120CG0140	0	0	1.57	0	0	0	0	0	0	0	0	0
PRBRE120CG0150	PRBRE120CG0150	0	0	0	0	0	0	0	0	0	0	0	0
PRBRE120CG0160	PRBRE120CG0160	8.38	0	2.63	0	0	0	3.76	2.84	3.76	0	0	0
PRBRE120CG0170	PRBRE120CG0170	0	0	0	0	0	0	0	0	0	0	0	0
PRBRE120CG0180	PRBRE120CG0180	0	0	0	0	0	0	0	0	0	0	0	0
PRBRE120CG0190	PRBRE120CG0190	0	0	0	0	0	0	0	0	0	0	0	0
PRBRE120CG0200	PRBRE120CG0200	7.79	3.23	0.67	0	0	0.68	0	2.98	0	0	0	1.72
PRBRE120CG0210	PRBRE120CG0210	5.22	5.25	3.23	0	0	0	0	1.04	0	0	0	0
PRBRE120CG0220	PRBRE120CG0220	0	0	0	0	0	0	0	0	0	0	0	0
PRBRE120CG0230	PRBRE120CG0230	0	0	0	0	0	0	0	0	0	0	0	0
PRBRE120CG0240	PRBRE120CG0240	0	0	1.87	0	0	0	0	0	0	0	0	0
PRBRE120CG0250	PRBRE120CG0250	0	0	0	0	0	0	0	0	0	0	0	0
PRBRE120CG0260	PRBRE120CG0260	0	1.26	0.89	0	0	0	1.19	0	1.19	0	0.61	0.56
PRBRE120CG0270	PRBRE120CG0270	2.66	2.63	0	0	0	0.93	0	3.91	0	0	9.9	0
PRBRE120CG0280	PRBRE120CG0280	0	1.05	0	0	0	0	0.63	0	0.63	0	0	0
PRBRE120CG0290	PRBRE120CG0290	0	0	0	0	0	0	0	0	0	0	0	0
PRBRE120CG0300	PRBRE120CG0300	0	0	0	0	0	0	0	0	0	0	0	0
PRBRE120CG0310	PRBRE120CG0310	0	0	0	0	0	0	0	0	0	0	0	0
PRBRE120CG0320	PRBRE120CG0320	0	0	0	0	0	0	0	0	0	0	0	0
PRBRE120CG0330	PRBRE120CG0330	14.69	11.01	0	8.23	1.95	0	0	9.64	0	0	8.54	6.05
PRBRE120CG0340	PRBRE120CG0340	12.12	15.43	21.48	3.24	2.39	4.07	26.49	11.38	26.49	9.85	7.73	2.45
PRBRE120CG0350	PRBRE120CG0350	38.73	29.27	28.46	19.24	24.77	23.61	16.2	22.13	16.2	20.88	26.88	19.33
PRBRE120CG0360	PRBRE120CG0360	43.78	37.21	51.06	274.24	276.38	238.94	46.43	64.26	46.43	417.18	382.29	173.83
PRBRE120CG0370	PRBRE120CG0370	0	0	0	0	0	0	0	0	0	0	0	0
PRBRE120CG0380	PRBRE120CG0380	72.56	56.87	86.36	8.41	24.74	18.4	5.92	32.09	5.92	35.14	50.98	32.97
PRBRE120CG0390	PRBRE120CG0390	957.42	1044.76	1405.93	218.64	104.02	140.14	122.93	267.89	122.93	346.8	428.74	315.24
PRBRE120CG0400	PRBRE120CG0400	1.74	4.02	1.7	2.88	0.43	2.28	0	4.15	0	0	4.15	0.5
PRBRE120CG0410	PRBRE120CG0410	117.66	102.2	114.5	0.7	0.85	0.36	6.79	17.39	6.79	14.24	17.11	50.79
PRBRE120CG0420	PRBRE120CG0420	68.14	60.36	73.16	11.78	11.81	10.42	13.54	30.1	13.54	39.79	33.54	31.11
PRBRE120CG0430	PRBRE120CG0430	62.81	56.12	81.38	39.98	29.4	29.72	9.02	46.89	9.02	38.51	42.18	67.55
PRBRE120CG0440	PRBRE120CG0440	61.39	82.1	54.02	9.52	3.28	8.41	22.04	36.25	22.04	17.76	23.69	37.65
PRBRE120CG0450	PRBRE120CG0450	78.54	81.74	31.15	0	3.06	2.61	6.74	37.02	6.74	6.1	9.73	21.73
PRBRE120CG0460	PRBRE120CG0460	0	0	0	0	0	0	0	0	0	0	0	0
PRBRE120CG0470	PRBRE120CG0470	38.18	37.83	55.37	10.92	9.77	12.02	14.65	33.53	14.65	29.98	27.7	28.6
PRBRE120CG0480	PRBRE120CG0480	9.05	7.05	4.75	62.52	54.8	59.73	2.83	8.29	2.83	77.64	88.94	33.58
PRBRE120CG0490	PRBRE120CG0490	18.32	12.65	19.75	6.35	6.48	6.2	5.22	11.94	5.22	10.07	8.14	5.8
PRBRE120CG0500	PRBRE120CG0500	60.74	45.7	58.5	11.44	12.88	14.95	17.19	18.04	17.19	41.54	34.46	21.09
PRBRE120CG0510	PRBRE120CG0510	8.8	4.14	4.88	2.92	3.41	3.28	4.56	9.73	4.56	9.06	10.75	3.27
PRBRE120CG0520	PRBRE120CG0520	0	0	0	0	7.24	0	0	0	0	0	0	0
PRBRE120CG0530	PRBRE120CG0530	12.15	16.93	12.89	28.26	18.46	25.98	12.52	20.02	12.52	52.48	34.78	24.54
PRBRE120CG0540	PRBRE120CG0540	36.57	46.9	53.17	8.58	2.32	1.83	1.78	6.6	1.78	8.52	13	25.87
PRBRE120CG0550	PRBRE120CG0550	83.55	66.05	67.28	15.02	18.92	19.91	29.56	38.42	29.56	23.05	36.87	54.96
PRBRE120CG0560	PRBRE120CG0560	49.08	38.84	75.15	5.36	7.04	12.04	15.87	10.47	15.87	23.7	20	17.38
PRBRE120CG0570	PRBRE120CG0570	39.86	25.88	28.6	22.32	15.79	6.09	11.72	33.18	11.72	22.73	21.52	23.17
PRBRE120CG0580	PRBRE120CG0580	21.74	17.92	17.94	4.85	4.96	3.87	5.7	3.49	5.7	21.78	18.45	17.04
PRBRE120CG0590	PRBRE120CG0590	45.45	26.9	46.2	6.21	5.82	2.83	11.08	12.26	11.08	6.85	14.44	9.29
PRBRE120CG0600	PRBRE120CG0600	7.4	24.46	23.17	12.84	14.1	15.62	0	5.74	0	34.31	43.48	17.48
PRBRE120CG0610	PRBRE120CG0610	9550.01	5240.51	5294.61	4156.53	5656.11	3707.1	1244.88	3963.25	1244.88	6627.48	8199.06	5856.93
PRBRE120CG0620	PRBRE120CG0620	0	1.96	1.96	11.02	3.64	1.04	0	2.16	0	0	11	7.69
PRBRE120CG0630	PRBRE120CG0630	2.03	4.71	1.39	90.79	67.43	89.8	5.66	9.27	5.66	44.24	48.17	70.42
PRBRE120CG0640	PRBRE120CG0640	24.47	18.15	9.07	0	0	0	5.27	2.89	5.27	0	0.9	24.92
PRBRE120CG0650	PRBRE120CG0650	31.98	33.28	36.75	18.68	16.18	15.4	34.68	49.54	34.68	46.79	27.92	30.3
PRBRE120CG0660	PRBRE120CG0660	171.51	122.51	137.89	21.24	30.56	26.18	13.07	59.16	13.07	37.54	72.69	66.26
PRBRE120CG0670	PRBRE120CG0670	52	52.68	50.57	20.3	22.08	22.79	12.89	213.59	12.89	50.86	76.45	125.43
PRBRE120CG0680	PRBRE120CG0680	0	0	0	0	0	0	0	0	0	0	0	0
PRBRE120CG0690	PRBRE120CG0690	0.86	2.47	1.1	0	0.72	0.15	0	0	0	3.51	3.23	1.18
PRBRE120CG0700	PRBRE120CG0700	29.41	37.41	30.83	20.01	21.34	19.15	8.11	7.84	8.11	26.55	29.32	43.46
PRBRE120CG0710	PRBRE120CG0710	146.15	118.82	124.09	91.97	79.6	78.42	56.39	87.88	56.39	100.83	77.55	135.38
PRBRE120CG0720	PRBRE120CG0720	0	0	0	0	0	0	0	0	0	0	0	0
PRBRE120CG0730	PRBRE120CG0730	57.61	57.91	47.13	20.75	11.08	20.17	15.33	20.72	15.33	26.41	25.95	36.73
PRBRE120CG0740	PRBRE120CG0740	28.28	31.25	33.37	6.57	5.38	7	8.06	12.98	8.06	15.05	12.72	9.97
PRBRE120CG0750	PRBRE120CG0750	0	0	0.34	0	0.39	1.34	0	0	0	0	0	0
PRBRE120CG0760	PRBRE120CG0760	4.21	2.09	2.87	0	0	0	3.91	0	3.91	9.94	52.82	0.92
PRBRE120CG0770	PRBRE120CG0770	16.04	19.1	22.78	4.03	6.89	4.2	7.9	17.12	7.9	15.53	19.8	13.12
PRBRE120CG0780	PRBRE120CG0780	0	0	0	0	0	0	0	0	0	0	0	0
PRBRE120CG0790	PRBRE120CG0790	1.36	3.23	2.26	0	0	0	1.63	2.01	1.63	1.75	0.51	1.41
PRBRE120CG0800	PRBRE120CG0800	213.5	207	275.82	18.95	21.58	15.34	32.48	39.19	32.48	41.63	39.05	120.54
PRBRE120CG0810	PRBRE120CG0810	13.05	16.71	13.47	29.94	17.48	26.52	20.33	31.23	20.33	22.91	28.37	9.07
PRBRE120CG0820	PRBRE120CG0820	0	0	0.22	3.34	2.71	1.48	0.56	2.94	0.56	9.58	4.12	7.8
PRBRE120CG0830	PRBRE120CG0830	10.76	20.89	24.15	21.23	11.07	11.38	10.06	11.08	10.06	17.19	26.62	34.89
PRBRE120CG0840	PRBRE120CG0840	76.31	78.75	63.64	78.95	90.6	115.46	17.31	11.27	17.31	71.43	79.13	80.89
PRBRE120CG0850	PRBRE120CG0850	71.84	83.07	65.18	43.88	67.38	93.02	7.64	0	7.64	60.27	52.61	61.31
PRBRE120CG0860	PRBRE120CG0860	106.35	106.39	103.21	47.48	44.47	37.3	56.42	101.65	56.42	77.7	89.27	60.82
PRBRE120CG0870	PRBRE120CG0870	123.45	92.86	127.51	32.81	19.15	13.8	9.12	31.17	9.12	20.65	34.67	38.63
PRBRE120CG0880	PRBRE120CG0880	32.19	32.43	35.47	11.17	6.55	10.9	9	19.14	9	18.75	15.71	13.73
PRBRE120CG0890	PRBRE120CG0890	234.99	226.78	276.25	172.68	198.45	215.95	146.33	211.64	146.33	67.82	67.97	151.47
PRBRE120CG0900	PRBRE120CG0900	229.02	207.68	198.27	25.28	19.89	22.73	56.12	70.41	56.12	40.38	47.55	74.15
PRBRE120CG0910	PRBRE120CG0910	0	0	0	0	0	0	0	0	0	0	0	0
PRBRE120CG0920	PRBRE120CG0920	0	0	0	0	3.61	0	0	0	0	0	0	0
PRBRE120CG0930	PRBRE120CG0930	0	0	0	0	0	0	0	0	0	0	0	0
PRBRE120CG0940	PRBRE120CG0940	152.25	115.46	114.63	6.88	4.46	4.99	2.35	0.67	2.35	26.44	61.94	457
PRBRE120CG0950	PRBRE120CG0950	46.02	20.76	31.57	31.1	46.4	39.75	0	0.79	0	57.57	147.54	396.77
PRBRE120CG0960	PRBRE120CG0960	225.18	227.67	193.62	0.68	0	0	13.94	12.71	13.94	5.85	8.2	180.03
PRBRE120CG0970	PRBRE120CG0970	0	0	0	0	0	0	0	0	0	0	0	0
PRBRE120CG0980	PRBRE120CG0980	150.85	85.74	90.32	26.86	41.17	50.15	0	71.78	0	47.2	112.57	71.78
PRBRE120CG0990	PRBRE120CG0990	0.87	1.32	1.27	0.31	0.73	0	0	1.09	0	0.44	1.96	0
PRBRE120CG1000	PRBRE120CG1000	75.48	59.3	76.23	5.56	6.19	0	54.07	119.03	54.07	4.07	3.06	0.94
PRBRE120CG1010	PRBRE120CG1010	8.91	5.16	5.28	1.43	0	0.78	2.07	6.71	2.07	0	0	0
PRBRE120CG1020	PRBRE120CG1020	40.98	47.71	59.5	11.22	10.04	8.32	13.78	32.31	13.78	8.88	15.53	20.43
PRBRE120CG1030	PRBRE120CG1030	2.93	4.82	6.15	3.59	6.12	3.75	201.35	544.61	201.35	1.71	0.42	2.88
PRBRE120CG1040	PRBRE120CG1040	0	0	0	0	0	0	0	0	0	0	0	0
PRBRE120CG1050	PRBRE120CG1050	0	0	0	0	0	0	0	0	0	0	0	0
PRBRE120CG1060	PRBRE120CG1060	0	0	0	0	9.39	0	31.3	52.44	31.3	0	2.54	2.41
PRBRE120CG1070	PRBRE120CG1070	914.32	868.5	1160.96	0	0	0	0	0	0	0	0	1373.72
PRBRE120CG1080	PRBRE120CG1080	0	0	0	0	0	0	0	0	0	0	0	0
PRBRE120CG1090	PRBRE120CG1090	0	0	0	0	0	0	8.3	0	8.3	0	0	0
PRBRE120CG1100	PRBRE120CG1100	0	0	0	0	0	0	0	0	0	0	0	0
PRBRE120CG1110	PRBRE120CG1110	0	0	0	0	0	0	0	0	0	1.83	0	0
PRBRE120CG1120	PRBRE120CG1120	0	0	0	0	0	0	0	0	0	0	0	0
PRBRE120CG1130	PRBRE120CG1130	0	0	0	0	0	0	0	0	0	0	0	0
PRBRE120CG1140	PRBRE120CG1140	0	0	0	3.45	0	0.71	0	0	0	0	0	0
PRBRE120CG1150	PRBRE120CG1150	0	0	0	0	0	0	0	0	0	0	0	0
PRBRE120CG1160	PRBRE120CG1160	0	0	0	0	0	0	0	0	0	0	0	0
PRBRE120CG1170	PRBRE120CG1170	0	0	0	0	0	0	0	0	0	0	0	0
PRBRE120CG1180	PRBRE120CG1180	0	0	0	0	0	0	0	0	0	0	0	0
PRBRE120CG1190	PRBRE120CG1190	0	0	0	0	0	0	0	0	0	0	0	0
PRBRE120CG1200	PRBRE120CG1200	0	0	0	0	0	0	0	0	0	0	0	0
PRBRE120CG1210	PRBRE120CG1210	0	0	0	0	0	0	0	0	0	0	0	0
PRBRE120CG1220	PRBRE120CG1220	0	0	0	0	0	0	0	0	0	0	0	0
PRBRE120CG1230	PRBRE120CG1230	0	0	0	0	0	0	0	0	0	0	0	0
PRBRE120CG1240	PRBRE120CG1240	0	0	0	0	0	0	0	0	0	0	0	0
PRBRE120CG1250	PRBRE120CG1250	0	0	0	0	0	0	0	0	0	0	0	0
PRBRE120CG1260	PRBRE120CG1260	0	0	0	0	0	0	0	0	0	0	0	0
PRBRE120CG1270	PRBRE120CG1270	0	0	0	0	0	0	0	0	0	0	0	0
PRBRE120CG1280	PRBRE120CG1280	0	0	0	0	0	0	0	0	0	0	0	0
PRBRE120CG1290	PRBRE120CG1290	0	0	0	0	0	0	0	0	0	5.21	0.87	0
PRBRE120CG1300	PRBRE120CG1300	0	0	0	0	0	0	0	0	0	26.29	11.37	34.43
PRBRE120CG1310	PRBRE120CG1310	0	0	0	0	0	0	0	0	0	0	0	0
PRBRE120CG1320	PRBRE120CG1320	0	0	0	0	0	0	0	0	0	0	0	0
PRBRE120CG1330	PRBRE120CG1330	0	0	29.74	0	0	0	0	0	0	0	0	0
PRBRE120CG1340	PRBRE120CG1340	2.97	3.26	3.73	0.33	0.48	1.64	0.88	1.36	0.88	1.42	1.39	2.21
PRBRE120CG1350	PRBRE120CG1350	0	0	0	0	0	0	0	0	0	0	0	0
PRBRE120CG1360	PRBRE120CG1360	17.8	15.43	12.83	18.29	8.82	13.91	8.87	23.58	8.87	17.85	18.03	15.37
PRBRE120CG1370	PRBRE120CG1370	2.37	3.91	0.8	0	0	0	10.94	5.3	10.94	19.88	14.45	0
PRBRE120CG1380	PRBRE120CG1380	17.62	26.44	32.15	9.15	6.34	12.29	29.42	29.47	29.42	17.63	15.15	8.57
PRBRE120CG1390	PRBRE120CG1390	62.78	23.27	39.96	0	0	1.64	0	22.26	0	4.08	12.66	41.8
PRBRE120CG1400	PRBRE120CG1400	38.39	41.86	34.7	14.71	13.43	10.4	22.68	31.7	22.68	16.56	15.24	28.56
PRBRE120CG1410	PRBRE120CG1410	3.26	2.72	5.1	0	0	0	0	1.27	0	0	0	2.17
PRBRE120CG1420	PRBRE120CG1420	0	0	0	0	0	0	0	0	0	0	0	0
PRBRE120CG1430	PRBRE120CG1430	0	0	0	0	0	0	0	0	0	0	0	0
PRBRE120CG1440	PRBRE120CG1440	0	0	0	0	0	0	1.47	0	1.47	0	0	0
PRBRE120CG1450	PRBRE120CG1450	0	0	3.39	0	0	0	0	0	0	0	0	0
PRBRE120CG1460	PRBRE120CG1460	8.63	15.72	11.73	0	0	0	2	1.63	2	0	0	3.78
PRBRE120CG1470	PRBRE120CG1470	0	0	0	0	0	0	0	0	0	0	0	0
PRBRE120CG1480	PRBRE120CG1480	2.86	4.7	6.61	3.54	0	0	2.62	10.4	2.62	0	0	0
PRBRE120CG1490	PRBRE120CG1490	0	0	0	0	0	0	0	0	0	0	0	0
PRBRE120CG1500	PRBRE120CG1500	0	0	0	0	0	0	0	0	0	0	0	0
PRBRE120CG1510	PRBRE120CG1510	0	0	0	0	0	0	0	0	0	0	0	0
PRBRE120CG1520	PRBRE120CG1520	0	0	0	0	0	0	0	0	0	0	0	0
PRBRE121CG0010	PRBRE121CG0010	0	0	0	0	0	0	0	0	0	0	0	0
PRBRE121CG0020	PRBRE121CG0020	0	0	0	0	0	0	0	0	0	0	0	0
PRBRE121CG0030	PRBRE121CG0030	0	0	0	0	0	0	0	0	0	0	0	0
PRBRE121CG0040	PRBRE121CG0040	0	8.5	0	0	0	0	0	0	0	0	0	0
PRBRE121CG0050	PRBRE121CG0050	0	0	0	0	0	0	0	0	0	0	0	0
PRBRE121CG0060	PRBRE121CG0060	0	0	0	0	0	0	0	0	0	0	0	0
PRBRE121CG0070	PRBRE121CG0070	0	0	0	0	0	0	0	0	0	0	0	0
PRBRE121CG0080	PRBRE121CG0080	14.79	6.01	2.36	0	0	0	0	15.42	0	0	0	0
PRBRE121CG0090	PRBRE121CG0090	0	0	0	0	0	0	0	0	0	0	0	0
PRBRE121CG0100	PRBRE121CG0100	0	0	0	0	0	0	0	0	0	0	0	0
PRBRE121CG0110	PRBRE121CG0110	0	0	0	0	0	0	0	0	0	0	0	0
PRBRE121CG0120	PRBRE121CG0120	0	0	0	0	0	0	0	0	0	0	0	0
PRBRE121CG0130	PRBRE121CG0130	0	0	0	0	0	0	0	0	0	0	0	0
PRBRE121CG0140	PRBRE121CG0140	0	0	0	0	0	0	0	0	0	1.17	0	0
PRBRE121CG0150	PRBRE121CG0150	0	0	0	0	0	0	0	0	0	0	0	0
PRBRE121CG0160	PRBRE121CG0160	0	0	0	0	0	0	0	0	0	0	0	0
PRBRE121CG0170	PRBRE121CG0170	0	0	0	0	0	0	0	0	0	0	0	0
PRBRE121CG0180	PRBRE121CG0180	0	0	0	0	0	0	0	0	0	0	0	0
PRBRE121CG0190	PRBRE121CG0190	0	0	0	0	0	0	0	0	0	0	0	0
PRBRE121CG0200	PRBRE121CG0200	0	0	0	0	0	0	0	0	0	0	0	0
PRBRE121CG0210	PRBRE121CG0210	0	0	0	0	0	0	0	0	0	0	0	0
PRBRE121CG0220	PRBRE121CG0220	0	0	0	0	0	0	0	0	0	0	0	0
PRBRE121CG0230	PRBRE121CG0230	0	0	0	0	0	0	0	0	0	0	0	0
PRBRE121CG0240	PRBRE121CG0240	0	0	0	0	0	0	0	0	0	0	0	0
PRBRE121CG0250	PRBRE121CG0250	0	0.72	0.74	0	0	0	0	0	0	0	1.03	0
PRBRE121CG0260	PRBRE121CG0260	16.65	11.91	13.98	11.29	10.69	12.6	4.89	11.15	4.89	11.03	23.94	24.53
PRBRE121CG0270	PRBRE121CG0270	8.02	12.44	27.22	17.91	6.35	13.45	10.69	15.79	10.69	27.4	18.67	16.38
PRBRE121CG0280	PRBRE121CG0280	85.56	81.03	79.81	10.87	10.43	10.96	15.1	32.24	15.1	20.16	37.62	56.29
PRBRE121CG0290	PRBRE121CG0290	9.6	7.13	21.79	4.57	0.98	1.68	17.75	17.89	17.75	17.9	11.26	12.53
PRBRE121CG0300	PRBRE121CG0300	104.15	96.11	101.68	14.17	14.93	19.75	17.99	30.72	17.99	30.54	40.36	74.97
PRBRE121CG0310	PRBRE121CG0310	0	0	0	0	0	0	0	0	0	0	0	0
PRBRE121CG0320	PRBRE121CG0320	82.95	106.38	91.12	88.54	106.91	110.67	72.94	107.72	72.94	180.31	135.7	93.3
PRBRE121CG0330	PRBRE121CG0330	20.46	13.24	15.44	0	1.64	1.4	0	5.58	0	0	3.64	11.98
PRBRE121CG0340	PRBRE121CG0340	59.83	63.57	54.79	12.64	9.31	9.86	9.55	14.87	9.55	16.46	27.06	29
PRBRE121CG0350	PRBRE121CG0350	0	0	0	0	0	0	0	0	0	0	0	0
PRBRE121CG0360	PRBRE121CG0360	47.49	63.82	62.6	14.94	9.12	8.88	12.05	24.27	12.05	27.49	26.92	30.63
PRBRE121CG0370	PRBRE121CG0370	0	0	0.9	39.77	26.52	36.3	0	0	0	18.27	22.52	23.26
PRBRE121CG0380	PRBRE121CG0380	0	0	0	0	0	0.78	0	1.67	0	0	0	0
PRBRE121CG0390	PRBRE121CG0390	97.35	80.37	77.28	44.71	22.58	27.02	9.78	28.18	9.78	75.72	80.33	36.41
PRBRE121CG0400	PRBRE121CG0400	0	0	0	0	0	0	0	0	0	0	0	0
PRBRE121CG0410	PRBRE121CG0410	0	0	0	0	0	0	0	0	0	0	0	0
PRBRE121CG0420	PRBRE121CG0420	0	0	0	0	0	0	0	0	0	0	0	0
PRBRE121CG0430	PRBRE121CG0430	0	0	0	0	0	0	0	0	0	0	0	0
PRBRE121CG0440	PRBRE121CG0440	0	0	0	0	0	0	0	0	0	0	0	0
PRBRE121CG0450	PRBRE121CG0450	0	0	0	0	0	0	0	0	0	0	0	0
PRBRE121CG0460	PRBRE121CG0460	0	0	0	0	0	0	0	0	0	0	0	0
PRBRE121CG0470	PRBRE121CG0470	6.94	8.11	6.2	0.45	1.32	2.03	10.25	11.52	10.25	18.55	17.3	6.62
PRBRE121CG0480	PRBRE121CG0480	0	0	0	0	0	0	0	0	0	0	0	0
PRBRE121CG0490	PRBRE121CG0490	0	0	0	0	0	0	0	0	0	0	5.67	0
PRBRE121CG0500	PRBRE121CG0500	154.81	145.62	152.12	22.82	19.84	22.46	28.6	49.76	28.6	36.34	56.8	69.88
PRBRE121CG0510	PRBRE121CG0510	0	1.06	0	0	0	0	0	4.62	0	5.83	14.81	8.3
PRBRE121CG0520	PRBRE121CG0520	0	0	0	0	0	0	0	0	0	0	0	0
PRBRE121CG0530	PRBRE121CG0530	0	0	0	0	0	0	0	0	0	0	0	0
PRBRE121CG0540	PRBRE121CG0540	0	0	0	0	0	0	0	0	0	0	0	0
PRBRE121CG0550	PRBRE121CG0550	0	0	0	0	0	0	0	0	0	0	6.7	0
PRBRE121CG0560	PRBRE121CG0560	0	0	0	0	0	0	0	0	0	0	0	0
PRBRE121CG0570	PRBRE121CG0570	0	0	0	0	0	0	0	0	0	0	0	0
PRBRE121CG0580	PRBRE121CG0580	0	0	0	0	0	0	0	0	0	0	0	0
PRBRE121CG0590	PRBRE121CG0590	0	0	0	0	0	0	0	0	0	0	0	0
PRBRE121CG0600	PRBRE121CG0600	1.65	4.96	5.75	99.8	40.24	53.14	17.05	48.95	17.05	41.5	27.06	13.21
PRBRE121CG0610	PRBRE121CG0610	0	0	0	0	0	0	0	0	0	0	6.64	0
PRBRE121CG0620	PRBRE121CG0620	6.52	0	0	0	0	0	0	0	0	0	0	0
PRBRE121CG0630	PRBRE121CG0630	18.67	8.48	14.17	55.05	25.77	49.83	43.2	136.23	43.2	19.64	20.85	15.26
PRBRE121CG0640	PRBRE121CG0640	0	0	0	0	0	0	0	0	0	0	0	0
PRBRE121CG0650	PRBRE121CG0650	6.37	8.21	3.03	22.61	24.69	37.01	7.04	9.43	7.04	12.64	5.21	8.13
PRBRE121CG0660	PRBRE121CG0660	0	0	0	0	0	0	0	0	0	0	0	0
PRBRE121CG0670	PRBRE121CG0670	0	0	0	0	0	0	0	0	0	0	0	0
PRBRE121CG0680	PRBRE121CG0680	0	0	0	0	0	0	0	0	0	0	0	0
PRBRE121CG0690	PRBRE121CG0690	0	0	0	0	0	0	1.46	0	1.46	0	0	0
PRBRE121CG0700	PRBRE121CG0700	0	0	0	0	0	0	0	0	0	0	0	0
PRBRE121CG0710	PRBRE121CG0710	0	0	0	0	0	0	0	0	0	0	0	0
PRBRE121CG0720	PRBRE121CG0720	0	0	0	0	0	0	0	0	0	0	0	0
PRBRE121CG0730	PRBRE121CG0730	0	0	0	0	0	0	0	0	0	0	0	0
PRBRE121CG0740	PRBRE121CG0740	0	0	0	0	0	0	0	0	0	0	0	0
PRBRE121CG0750	PRBRE121CG0750	0	0	0	0	0	0	0	0	0	0	0	0
PRBRE121CG0760	PRBRE121CG0760	0	0	0	0	0	0	0	0	0	0	0	0
PRBRE121CG0770	PRBRE121CG0770	119.26	136.47	114.4	32.75	33.69	39.1	42.5	41.64	42.5	60.65	62.45	64.52
PRBRE121CG0780	PRBRE121CG0780	33.47	15.8	35.2	4.15	6.5	2.77	21.45	38.85	21.45	25.72	27.44	13.16
PRBRE121CG0790	PRBRE121CG0790	0	0.48	0.51	0	0	0	0	0	0	0	0	0
PRBRE121CG0800	PRBRE121CG0800	1.11	0	0.79	0	0	0.39	1.05	3.56	1.05	1.1	1.63	0.5
PRBRE121CG0810	PRBRE121CG0810	0	0	0	0	0	0	0	0	0	0	0	0
PRBRE121CG0820	PRBRE121CG0820	0	0	0	0	0	0	0	0	0	0	0	0
PRBRE121CG0830	PRBRE121CG0830	112.22	79.68	113.35	57.5	41.97	45.05	29.31	58.98	29.31	50.29	52.58	61.09
PRBRE121CG0840	PRBRE121CG0840	95.54	19.48	69.88	2.99	10.54	12.9	0	0	0	80.25	38.94	0
PRBRE121CG0850	PRBRE121CG0850	99.15	85.77	97.46	20.87	13.98	15.21	8.6	11.02	8.6	48.27	29.97	58.54
PRBRE121CG0860	PRBRE121CG0860	3.07	5.02	2.01	86.43	84.59	95.78	2.8	6.61	2.8	36.11	23.95	2.63
PRBRE121CG0870	PRBRE121CG0870	0	0	0	1.26	3.16	1.35	0	0	0	0	0	0
PRBRE121CG0880	PRBRE121CG0880	9.35	3.72	8.88	164.4	146.47	140.34	0.81	47.27	0.81	96.29	100.46	27.73
PRBRE121CG0890	PRBRE121CG0890	0	0	0	9.85	0	0	10.76	0	10.76	0	2.62	14.92
PRBRE121CG0900	PRBRE121CG0900	54.11	52.03	40.41	19.37	9.02	8.82	29.01	15.9	29.01	25.8	39.31	20.38
PRBRE121CG0910	PRBRE121CG0910	236.33	104.18	240.64	12.43	0	0	238.22	591.88	238.22	0	75.13	24.59
PRBRE121CG0920	PRBRE121CG0920	232.67	227.58	274.21	70.67	34.93	39.53	259.43	337.74	259.43	40.64	43.65	70.48
PRBRE121CG0930	PRBRE121CG0930	153.32	120.66	137.36	44.71	40.22	36.48	26.27	58.55	26.27	70.1	86	80.62
PRBRE121CG0940	PRBRE121CG0940	0	0	0	0	0	0	0	0	0	0	0	0
PRBRE121CG0950	PRBRE121CG0950	0	0	0	0	0	0	0	0	0	0	0	0
PRBRE121CG0960	PRBRE121CG0960	6.35	7.5	12.05	6.1	1.99	0.85	1.51	11.09	1.51	9.58	7.87	5.41
PRBRE121CG0970	PRBRE121CG0970	76.97	112.97	88.43	33.79	29.85	62.17	21.89	24.68	21.89	19.64	31.47	16.78
PRBRE121CG0980	PRBRE121CG0980	9.46	9.28	10.28	17.3	16.6	9.83	0	4.51	0	22.75	8.66	2.69
PRBRE121CG0990	PRBRE121CG0990	1727.59	876.83	970.36	511.09	693.07	616.06	153.21	735.6	153.21	1086.66	1825.48	1211.85
PRBRE121CG1000	PRBRE121CG1000	34.07	19.85	19.21	6.58	5.34	7.31	0	3.86	0	0	14.65	11.35
PRBRE121CG1010	PRBRE121CG1010	92.01	85.78	96.47	33.8	28.82	32.48	20.2	66.06	20.2	44.77	46.2	58.99
PRBRE121CG1020	PRBRE121CG1020	0	0	0	0	0	0	0	0	0	0	0	0
PRBRE121CG1030	PRBRE121CG1030	0	0	0	5.03	2.37	2.83	0	0	0	2.61	5.18	2.38
PRBRE121CG1040	PRBRE121CG1040	6.08	10.1	0	0	0	0	1.89	1.54	1.89	0	0	0.89
PRBRE121CG1050	PRBRE121CG1050	0	0	0	0	0	0	0	0	0	0	0	0
PRBRE121CG1060	PRBRE121CG1060	0	0	0	0	0	0	0	0	0	0	0	0
PRBRE121CG1070	PRBRE121CG1070	0	0	0	0	0	0	0	0	0	0	0	0
PRBRE121CG1080	PRBRE121CG1080	0	0	0	0	0	0	0	0	0	0	0	0
PRBRE121CG1090	PRBRE121CG1090	0	0	0	0	0	0	0	0	0	0	0	0
PRBRE121CG1100	PRBRE121CG1100	10.6	13.25	8.6	0	0	0	0	0	0	0	21.2	0
PRBRE121CG1110	PRBRE121CG1110	0	0	0	0	0	0	0	0	0	0	0	0
PRBRE121CG1120	PRBRE121CG1120	0	0	0	0	0	0	0	0	0	0	0	0
PRBRE121CG1130	PRBRE121CG1130	0	0	0	0	0	0	0	0	0	0	0	0
PRBRE121CG1140	PRBRE121CG1140	0	0.71	0	0	0	0	0	0	0	0	0	0
PRBRE121CG1150	PRBRE121CG1150	0	0	0	0	0	0	0	0	0	0	0	0
PRBRE121CG1160	PRBRE121CG1160	0	0	0	0	0	0	0	0	0	0	0	0
PRBRE121CG1170	PRBRE121CG1170	0	0	0	0	0	0	0	0	0	0	0	0
PRBRE121CG1180	PRBRE121CG1180	0	0	0	0	0	0	0	0	0	0	0	0
PRBRE121CG1190	PRBRE121CG1190	95.94	85.48	81.34	23.02	16.18	14.3	20.57	31.15	20.57	44.3	42.64	52.19
PRBRE121CG1200	PRBRE121CG1200	684.31	461.83	569.56	83.29	114.39	108.32	119.44	171.52	119.44	153.62	171.7	177.65
PRBRE121CG1210	PRBRE121CG1210	13.57	9.71	8.36	0.73	0.88	0	21.06	0	21.06	59.71	48.29	31.45
PRBRE121CG1220	PRBRE121CG1220	154.73	87.46	117.25	21.08	26.37	6.75	23.36	28.78	23.36	21.48	48.04	53.87
PRBRE121CG1230	PRBRE121CG1230	96.1	45.77	69.43	8.79	10.83	7.73	10.96	30.99	10.96	43.97	52.19	57.16
PRBRE121CG1240	PRBRE121CG1240	59.19	44.31	54.38	24.96	16.13	14.91	20.25	74.93	20.25	51.21	31.26	41.38
PRBRE121CG1250	PRBRE121CG1250	164.78	107.24	126.25	40.57	38.98	35.8	48.64	42.56	48.64	161.82	113.31	103.02
PRBRE121CG1260	PRBRE121CG1260	16.92	18.19	27.7	10.04	8.9	14.04	8.54	31.75	8.54	15.63	22.11	14.22
PRBRE121CG1270	PRBRE121CG1270	141.85	74.47	82.15	27.16	28.76	26.11	26.2	61.62	26.2	77.45	56.71	62.15
PRBRE121CG1280	PRBRE121CG1280	89.45	85.64	87.25	17.73	16.61	20.28	22.8	28.24	22.8	34.65	43.46	40.47
PRBRE121CG1290	PRBRE121CG1290	0	0	0	0	0	0	0	0	0	0	0	0
PRBRE121CG1300	PRBRE121CG1300	24.18	28.8	35.64	6.03	4.11	4.69	4.16	7.97	4.16	14.16	14.01	20.79
PRBRE121CG1310	PRBRE121CG1310	50.28	42.4	48.11	9.58	11.15	12.88	6.67	12.5	6.67	25.62	16.33	24.07
PRBRE121CG1320	PRBRE121CG1320	94.6	70.28	97.59	29.86	23.14	29.55	9.76	18.86	9.76	28.15	52.65	58.08
PRBRE121CG1330	PRBRE121CG1330	7.66	13.36	6.58	358.78	428.04	384.65	57.14	115.97	57.14	186.13	195.35	150.2
PRBRE121CG1340	PRBRE121CG1340	0	0.2	0	0	1.21	1.66	0	0	0	0	0.58	1.32
PRBRE121CG1350	PRBRE121CG1350	85.69	95.74	101.25	35.38	22.74	30.15	36.36	62.62	36.36	43.42	54.97	39.2
PRBRE121CG1360	PRBRE121CG1360	1.71	1.96	2.77	0	0.36	0.23	1.44	1.27	1.44	1.55	2.16	1.38
PRBRE121CG1370	PRBRE121CG1370	222.28	230.76	273.38	43.59	37.15	37.34	52.82	99.5	52.82	65.58	67.9	119.58
PRBRE121CG1380	PRBRE121CG1380	45.24	37.39	37.1	26.67	25.69	29.13	13.72	18.2	13.72	33.98	34.04	27.92
PRBRE121CG1390	PRBRE121CG1390	0	0	0	0	0	0	0	0	0	0	0	0
PRBRE121CG1400	PRBRE121CG1400	0	0	0	0	0	0	0	0	0	0	0.87	0
PRBRE121CG1410	PRBRE121CG1410	0.83	0.28	0	0	0	0	0	0	0	0	1.23	0
PRBRE121CG1420	PRBRE121CG1420	0	0	0	0	0	0	0	0	0	0	3.09	5.78
PRBRE121CG1430	PRBRE121CG1430	0	0	0	0	0	0	0	0	0	0	0	0
PRBRE121CG1440	PRBRE121CG1440	0	12.44	0	0	0	0	0	0	0	0	0	0
PRBRE121CG1450	PRBRE121CG1450	0	0	0	0	0	0	0	0	0	0	0	0
PRBRE121CG1460	PRBRE121CG1460	0	0	0	0	0	0	0	0	0	0	0	0
PRBRE121CG1470	PRBRE121CG1470	0	0	0	0	0	0	0	0	0	0	0	0
PRBRE121CG1480	PRBRE121CG1480	0	0	0	0	0	0	0	0	0	0	0	0
PRBRE121CG1490	PRBRE121CG1490	0	0	0	0	0	0	0	0	0	0	0	0
PRBRE121CG1500	PRBRE121CG1500	0	0	0	0	0	0	0	0	0	0	0	0
PRBRE121CG1510	PRBRE121CG1510	0	0	0	0	0	0	0	0	0	0	0	0
PRBRE121CG1520	PRBRE121CG1520	0	0	0	4.03	6.07	6.24	0	0	0	12.61	8.15	3.52
PRBRE121CG1530	PRBRE121CG1530	65.08	61.77	56.15	7.84	9.41	12.18	14.22	17.24	14.22	21.02	13.43	26.73
PRBRE121CG1540	PRBRE121CG1540	0	0	0	0	0	0	0	0	0	0	0	0
PRBRE121CG1550	PRBRE121CG1550	52.4	55.13	52.66	8.06	9.48	6.48	4.23	22.02	4.23	0	14.59	5.9
PRBRE121CG1560	PRBRE121CG1560	366.08	401.4	430.95	123.81	125.56	126.63	229.13	335.41	229.13	146.81	187.45	271.55
PRBRE121CG1570	PRBRE121CG1570	32.91	20.69	31.9	18.1	14.95	18.58	10.4	17.23	10.4	48.96	31.87	24.12
PRBRE121CG1580	PRBRE121CG1580	168.4	126.36	147.17	84.44	62.37	58.48	48.11	75.22	48.11	43.45	75.95	63.28
PRBRE121CG1590	PRBRE121CG1590	37.93	47.59	63.39	22.66	13.42	15.41	9.83	12.26	9.83	30.61	23.38	32.24
PRBRE121CG1600	PRBRE121CG1600	228	209.08	229.03	144.15	113.01	99.07	81.01	90.81	81.01	127.06	170.41	148.69
PRBRE121CG1610	PRBRE121CG1610	604.67	571.69	531.86	447.46	522.64	457.82	447.82	1123.08	447.82	494.41	427.48	481.15
PRBRE121CG1620	PRBRE121CG1620	1.65	2.42	2.21	0	0.46	0	0	0	0	0	0	0
PRBRE121CG1630	PRBRE121CG1630	0	0	0	0	0	0	0	0	0	0	0	0
PRBRE121CG1640	PRBRE121CG1640	0	0	0	0	0	0	0	0	0	0	0	0
PRBRE121CG1650	PRBRE121CG1650	0	0	0	0	0	0	0	0	0	0	0	0
PRBRE121CG1660	PRBRE121CG1660	9.76	5.75	8.11	5.16	3.73	4.41	3.26	2.14	3.26	9.13	3.84	5.06
PRBRE121CG1670	PRBRE121CG1670	0	3.73	0.94	0	0	0	0	0	0	0	0	0
PRBRE121CG1680	PRBRE121CG1680	34.53	13.05	56.22	0	0	0	0	0	0	0	0	0
PRBRE121CG1690	PRBRE121CG1690	10.58	13.18	6.21	42.56	34.47	36.37	0	39.88	0	25.83	41.77	20.95
PRBRE121CG1700	PRBRE121CG1700	0	0	9.04	0	0	0	0	0	0	0	0	0
PRBRE121CG1710	PRBRE121CG1710	0	0	0	0	0	0	0	0	0	0	0	0
PRBRE122CG0010	PRBRE122CG0010	13.77	15.87	16.52	1.64	0.19	0.99	51.5	122.48	51.5	3.29	1.15	1.68
PRBRE122CG0020	PRBRE122CG0020	136.29	133.97	147.62	42.37	38.37	41.62	20.36	65.55	20.36	61.58	73.28	70.99
PRBRE122CG0030	PRBRE122CG0030	187.99	223.75	293.61	204.56	157.26	148.76	37.63	130.72	37.63	315.17	208.02	351.48
PRBRE122CG0040	PRBRE122CG0040	39.11	45.57	47.37	10.4	14.33	13.39	20.64	30.88	20.64	27.53	35.38	26.93
PRBRE122CG0050	PRBRE122CG0050	62.21	77.1	74.49	10.46	5.26	10.01	13.31	8.94	13.31	23.46	39.78	32.2
PRBRE122CG0060	PRBRE122CG0060	61.33	42.92	64.19	4.71	4.86	4.51	3.7	15.02	3.7	8.73	11.03	35.19
PRBRE122CG0070	PRBRE122CG0070	87.17	91.1	107.31	15.05	10.22	11.78	18.99	35.06	18.99	43.57	38.5	33.61
PRBRE122CG0080	PRBRE122CG0080	119.63	130.04	116.5	50.62	38.15	59.99	59.77	115.36	59.77	60.31	60.03	27.66
PRBRE122CG0090	PRBRE122CG0090	0	0	0	0	0	0	0	0	0	0	0	0
PRBRE122CG0100	PRBRE122CG0100	105.03	134.46	130.82	33.3	33.98	43.43	97.19	185.96	97.19	83.74	77.82	70
PRBRE122CG0110	PRBRE122CG0110	0	0	0	0	0	0	0	0	0	0	0	0
PRBRE122CG0120	PRBRE122CG0120	0	0	0	0	0	0	0	0	0	0	0	0
PRBRE122CG0130	PRBRE122CG0130	0	0	0	0	0	0	0	0	0	0	0	0
PRBRE122CG0140	PRBRE122CG0140	0	0	0	0	0	0	0	0	0	0	0	0
PRBRE122CG0150	PRBRE122CG0150	0	0	0	0	0	0	0	0	0	0	0	0
PRBRE122CG0160	PRBRE122CG0160	0	8.07	31.71	0	0	0	0	11.72	0	0	0	9.61
PRBRE122CG0170	PRBRE122CG0170	0	0	0	0	0	0	0	0	0	0	0	0
PRBRE122CG0180	PRBRE122CG0180	0	0	0	0	0	0	0	0	0	0	8.56	0
PRBRE122CG0190	PRBRE122CG0190	11.22	7.95	6.35	0.73	1.92	2.56	0.98	0.43	0.98	2.08	1.02	8.63
PRBRE122CG0200	PRBRE122CG0200	120.64	95.72	125.33	0	0.67	0	476.98	1385.91	476.98	1406.38	464.7	434.39
PRBRE122CG0210	PRBRE122CG0210	0	0	0	0	0	5.02	0	0	0	0	3.13	2.99
PRBRE122CG0220	PRBRE122CG0220	0	0	0	0	0	0	0	0	0	1.45	3.6	0
PRBRE122CG0230	PRBRE122CG0230	0	0.53	0	74.45	66.91	61.25	5.97	28.96	5.97	92.99	75.34	20.99
PRBRE122CG0240	PRBRE122CG0240	0	0	0	0	0	0	1.23	1.03	1.23	10.21	8.23	0
PRBRE122CG0250	PRBRE122CG0250	62.34	51.16	64.12	22.37	15.12	18.91	18.67	40.05	18.67	40.96	45.02	30.01
PRBRE122CG0260	PRBRE122CG0260	35.12	30.76	29.3	23.75	17.94	20.12	35.86	43.62	35.86	34.04	38.67	31.97
PRBRE122CG0270	PRBRE122CG0270	60.12	46.99	39.66	15.95	10.47	23.89	26.24	33.27	26.24	20.92	17.2	23.4
PRBRE122CG0280	PRBRE122CG0280	2.84	4.26	5.09	0	0.1	0.17	0	0	0	0.98	0.12	1.74
PRBRE122CG0290	PRBRE122CG0290	0	0	0	0	0	0	0	0	0	0	0	0
PRBRE122CG0300	PRBRE122CG0300	0	0	0	0	0	0	0	0	0	0	0	0
PRBRE122CG0310	PRBRE122CG0310	14.12	19.93	18.11	4.29	2.2	4.41	7.55	12.25	7.55	3.54	0.87	10.79
PRBRE122CG0320	PRBRE122CG0320	115.18	104.59	97.66	12.19	7.84	8.39	8.87	23.26	8.87	51.45	39.4	82.52
PRBRE122CG0330	PRBRE122CG0330	29.81	34.67	25.43	7.64	4.11	2.01	10.69	5.61	10.69	26.32	8.26	9.51
PRBRE122CG0340	PRBRE122CG0340	76.7	79.88	76.99	2.97	1.22	1.04	1.39	9.29	1.39	5.74	9.28	43.41
PRBRE122CG0350	PRBRE122CG0350	62.11	45.96	50.64	9.99	12.84	11.88	19.4	22.98	19.4	29.95	36.2	26.94
PRBRE122CG0360	PRBRE122CG0360	471.55	489.3	538.11	0	0.69	0.29	0.78	13.49	0.78	15.7	55.42	512.26
PRBRE122CG0370	PRBRE122CG0370	151.95	105.05	142.3	17.65	25.43	10.48	12.79	44.88	12.79	28.03	50.93	54.25
PRBRE122CG0380	PRBRE122CG0380	51.11	39.11	45.19	16.58	18.33	12.49	11.41	19.49	11.41	58.85	34.02	47.96
PRBRE122CG0390	PRBRE122CG0390	32.07	18.12	26.06	11.19	8.68	4.58	14.51	19.08	14.51	8.86	10.33	19.29
PRBRE122CG0400	PRBRE122CG0400	170.35	143	152.57	27.16	24.64	23.38	26.84	60.89	26.84	48.28	49.47	74.22
PRBRE122CG0410	PRBRE122CG0410	0	0	0	0	0	0	0	0	0	0	0	0
PRBRE122CG0420	PRBRE122CG0420	126.28	132.4	77.5	16.93	30.45	21.14	16.8	38.22	16.8	28.54	50.5	69.63
PRBRE122CG0430	PRBRE122CG0430	3.82	0	0	0	0	2.63	3.44	0	3.44	0	1.71	4.82
PRBRE122CG0440	PRBRE122CG0440	71.01	58.41	69.47	16.16	7.98	11.39	12.16	11.79	12.16	35.3	24.12	39.48
PRBRE122CG0450	PRBRE122CG0450	23.07	10.64	20.03	6.99	4.81	6.32	8.06	11.38	8.06	14.71	25.95	16.77
PRBRE122CG0460	PRBRE122CG0460	17.08	16.17	24.3	40.03	28.79	35.11	18.77	25.64	18.77	52.8	32.97	31.04
PRBRE122CG0470	PRBRE122CG0470	14.03	12.11	21.26	48.75	32.56	38.94	16.49	59.61	16.49	50.44	67.42	81.48
PRBRE122CG0480	PRBRE122CG0480	119.41	121.86	99.51	34.01	38.12	34.77	60.25	66.93	60.25	34.34	37.12	24.54
PRBRE122CG0490	PRBRE122CG0490	0	0	0	0	0	0	0	0	0	0	0	0
PRBRE122CG0500	PRBRE122CG0500	0	0	0	0	0	0	0	0	0	0	0	0
PRBRE122CG0510	PRBRE122CG0510	0	0	0	0	0	0	0	0	0	0	0	0
PRBRE122CG0520	PRBRE122CG0520	6.03	5.93	10.87	0	3.67	3.14	8.27	10.86	8.27	5.47	2.77	0
PRBRE122CG0530	PRBRE122CG0530	0	0	0	0	0	0	0	0	0	0	0	0
PRBRE122CG0540	PRBRE122CG0540	0	0	0	0	0	0	0	0	0	0	2.1	0
PRBRE122CG0550	PRBRE122CG0550	33.64	27.93	27.38	37.58	45.11	56.58	10.12	101.09	10.12	19.74	23.54	18.9
PRBRE122CG0560	PRBRE122CG0560	0	0.75	1.07	0	0	0.79	6.32	29.72	6.32	0	0	0
PRBRE122CG0570	PRBRE122CG0570	1.3	0	2.3	0	0	0	0	1.03	0	0	0	0
PRBRE122CG0580	PRBRE122CG0580	0	0	0	0	0	0	0	0	0	0	1.07	0
PRBRE122CG0590	PRBRE122CG0590	0	0	0	0	0	0	0	0	0	0	0	0
PRBRE122CG0600	PRBRE122CG0600	0	0	0	0	0	0	0	0	0	0	0	0
PRBRE122CG0610	PRBRE122CG0610	196.83	167.72	148.19	100.77	132.58	130.86	79.33	60.27	79.33	181.99	336.48	292.65
PRBRE122CG0620	PRBRE122CG0620	0	0	0	0	0	0	0	0	0	34.36	23.32	0
PRBRE122CG0630	PRBRE122CG0630	4.14	0	0	12.01	8.29	8.51	7.43	8.44	7.43	7.18	5.52	3.46
PRBRE122CG0640	PRBRE122CG0640	0	0	0	0	0	0	0	0	0	0	0	0
PRBRE122CG0650	PRBRE122CG0650	300.89	220.96	281.73	191.72	210.29	186.34	53.82	95.82	53.82	104.1	82.45	48.21
PRBRE122CG0660	PRBRE122CG0660	44.67	10.46	23.98	398.93	530.79	557.71	18.68	66.53	18.68	139.01	120.05	77.38
PRBRE122CG0670	PRBRE122CG0670	204.99	172.92	214.34	169.83	84.23	96.18	50.89	132.66	50.89	193.57	164.1	266.2
PRBRE122CG0680	PRBRE122CG0680	99.66	96.51	83.03	34.56	60.76	41.05	43.17	56.63	43.17	58.02	49.11	66.28
PRBRE122CG0690	PRBRE122CG0690	97.54	85.92	92.31	20.77	21.02	20.37	28.98	28.64	28.98	35.34	40.94	44.85
PRBRE122CG0700	PRBRE122CG0700	2.6	11.14	7.81	34.31	21.21	12.7	4.79	15.34	4.79	7.21	37.58	28.16
PRBRE122CG0710	PRBRE122CG0710	24.34	17.72	21.1	14.43	8.29	10.14	10.78	27.12	10.78	33.5	38.17	24.92
PRBRE122CG0720	PRBRE122CG0720	161.19	101.6	128.45	20.51	17.27	12.66	22.23	50.32	22.23	66.14	37.73	49.51
PRBRE122CG0730	PRBRE122CG0730	101.67	88.52	115.92	29.3	13.26	11.09	24.41	51.04	24.41	52.34	54.28	39.49
PRBRE122CG0740	PRBRE122CG0740	147.64	179.42	135.64	58.55	49.34	55.53	74.8	133.49	74.8	88.69	99.76	80.75
PRBRE122CG0750	PRBRE122CG0750	262.61	234.55	264.99	90.6	82.67	76.05	20.36	121.03	20.36	47.03	40.48	538.87
PRBRE122CG0760	PRBRE122CG0760	0	0	0	0	0	0	0	0	0	0	0	0
PRBRE122CG0770	PRBRE122CG0770	20.73	6.64	6.28	2.87	0	0	45.81	23.53	45.81	0	0	4.25
PRBRE122CG0780	PRBRE122CG0780	9.64	4.2	2.09	0	0	0	0	6.87	0	0	0	0
PRBRE122CG0790	PRBRE122CG0790	2.99	5.88	4.9	0	0	0	133.92	25.87	133.92	0	0	0
PRBRE122CG0800	PRBRE122CG0800	7.8	3.49	5.51	0.88	0	0.92	0	0	0	0	0	0.58
PRBRE122CG0810	PRBRE122CG0810	0	0	0	0	0	0	0	0	0	0	0	7.21
PRBRE122CG0820	PRBRE122CG0820	0	0	0	0	0	0	0	0	0	0	0	0
PRBRE122CG0830	PRBRE122CG0830	8.37	15.8	9.39	8.31	6.5	11.07	57.2	169.95	57.2	38.57	20.58	59.22
PRBRE122CG0840	PRBRE122CG0840	2.64	7.83	7.03	6.62	6.46	7.37	26.74	83.52	26.74	9.74	6.15	6.86
PRBRE122CG0850	PRBRE122CG0850	12.39	13.7	17.62	8.02	11.86	4.35	49.94	167.95	49.94	5.86	11.76	43.52
PRBRE122CG0860	PRBRE122CG0860	23.03	24.03	28.3	11.91	11.59	9.69	98.3	250.45	98.3	22.61	20.56	53.37
PRBRE122CG0870	PRBRE122CG0870	0	0	0	0	0	0	0	0	0	0	0	0
PRBRE122CG0880	PRBRE122CG0880	0	0	0	0	0	0	0	0	0	0	0	0
PRBRE122CG0890	PRBRE122CG0890	0	0	0	0	0	0.39	0	0	0	2.17	5.91	0
PRBRE122CG0900	PRBRE122CG0900	0	0	0	0	0	0	0	0	0	0	0	0
PRBRE122CG0910	PRBRE122CG0910	0	0	0	0	0	0	0	0	0	0	0	0
PRBRE122CG0920	PRBRE122CG0920	77.3	87.94	87.23	47.73	41.61	51.28	47.49	78.23	47.49	54.92	48.29	45.94
PRBRE122CG0930	PRBRE122CG0930	82.11	92.89	86.35	35.62	41.21	48.06	66.4	80.24	66.4	27.96	30.88	38.09
PRBRE122CG0940	PRBRE122CG0940	222.25	212.89	215.28	33.16	36.15	29.47	41.74	63.54	41.74	147.86	260.6	130.48
PRBRE122CG0950	PRBRE122CG0950	60.21	55.43	58.28	27.68	43.03	30.55	41.26	74.81	41.26	101.72	138.95	213.54
PRBRE122CG0960	PRBRE122CG0960	30.16	21.72	33.53	11.75	9.66	11.32	16.26	17.38	16.26	17.33	27.64	23.52
PRBRE122CG0970	PRBRE122CG0970	0	0	0	0	0	0	0	0	0	0	0	0
PRBRE122CG0980	PRBRE122CG0980	0	0	0	0	0	0	0.54	1.4	0.54	0	0	0
PRBRE122CG0990	PRBRE122CG0990	54.61	50.1	46.49	16.6	19.99	16.44	120.01	130.82	120.01	5.15	3.78	5.49
PRBRE122CG1000	PRBRE122CG1000	0	0	0	0	0	0	0	0	0	0	0	0
PRBRE122CG1010	PRBRE122CG1010	1.24	2.5	1.49	1.51	3.11	3.51	1.11	2.47	1.11	3.4	0.95	0.72
PRBRE122CG1020	PRBRE122CG1020	1.1	0.82	4.38	1.57	3.54	7.2	0	3.69	0	0	1.16	1.08
PRBRE122CG1030	PRBRE122CG1030	2768.39	1687.68	2221.92	3094.37	3173.18	2213.21	767.59	2179.87	767.59	6120.08	8576.83	3873.08
PRBRE122CG1040	PRBRE122CG1040	29.63	27.73	28.84	13.85	4.92	9.2	12.34	4.25	12.34	10.9	7.92	29.67
PRBRE122CG1050	PRBRE122CG1050	72.79	34.04	41.84	0	9.27	0	10.09	19.33	10.09	8.77	9.59	0
PRBRE122CG1060	PRBRE122CG1060	16.94	18.58	16.05	8.05	1.13	5.98	10.76	14.34	10.76	10.47	5.95	9.71
PRBRE122CG1070	PRBRE122CG1070	0	0	0	0	0	0	0	0	0	0	0	0
PRBRE122CG1080	PRBRE122CG1080	57.08	58.3	58.16	28.68	29.24	28.5	50.11	32.99	50.11	44.85	28.64	39.78
PRBRE122CG1090	PRBRE122CG1090	62.35	43.15	48.81	16.54	10.79	12.83	9.55	18.29	9.55	28.25	45.66	51.75
PRBRE122CG1100	PRBRE122CG1100	0	0	0	0	0	0	0	0	0	0	0	0
PRBRE122CG1110	PRBRE122CG1110	0	0	0	0	0	0	0	0	0	0	0	0
PRBRE122CG1120	PRBRE122CG1120	179.42	149.34	122.62	39.79	36.09	32.15	50.62	41.47	50.62	105.28	85.75	99.25
PRBRE122CG1130	PRBRE122CG1130	19.16	25.75	43.79	0	0	0.78	2.2	17.16	2.2	3.92	3.17	4.71
PRBRE122CG1140	PRBRE122CG1140	109.2	94.76	142.9	83.23	96.68	56.93	38.26	108.39	38.26	103.28	91.58	139
PRBRE122CG1150	PRBRE122CG1150	5.15	0.76	0.38	4.42	9.02	0	0	0.82	0	0	4.99	0
PRBRE122CG1160	PRBRE122CG1160	0.52	0.7	0.19	5.13	3.45	3.32	1.48	240.27	1.48	0	2.32	0.71
PRBRE122CG1170	PRBRE122CG1170	0	0	0	0	0	0	0	2.57	0	0	0	0
PRBRE122CG1180	PRBRE122CG1180	25.81	21.22	20.27	68.19	71.61	51	14.5	0	14.5	13.24	18.17	30.5
PRBRE122CG1190	PRBRE122CG1190	100.32	73.76	101.23	13.7	7.13	11.59	11.33	41.57	11.33	28.27	39.01	30.64
PRBRE122CG1200	PRBRE122CG1200	150.83	171.84	212.2	30.53	21.7	23.24	44.52	82.5	44.52	43.95	43.69	145.77
PRBRE122CG1210	PRBRE122CG1210	0	5.62	0	0	0	0	0	0	0	0	0	0
PRBRE122CG1220	PRBRE122CG1220	0	0	0	0	0	0	0	0	0	0	0	0
PRBRE122CG1230	PRBRE122CG1230	0	0	0	0	0	0	0	0	0	0	0	0
PRBRE122CG1240	PRBRE122CG1240	0	0	0	0	0	0	0	0	0	0	0	0
PRBRE122CG1250	PRBRE122CG1250	0	0	0	0	0	0	0	0	0	0	0	0
PRBRE122CG1260	PRBRE122CG1260	0	2.13	0	0	0	0	0	0	0	0	0	0
PRBRE122CG1270	PRBRE122CG1270	0	0	2.16	0	0	0.61	0	0	0	0.86	2.12	0
PRBRE122CG1280	PRBRE122CG1280	1.32	1.57	2.36	48.3	43.45	47.34	13.95	22.06	13.95	76.27	50.28	27.52
PRBRE122CG1290	PRBRE122CG1290	65.15	56.12	53.96	45.1	46.52	43.07	21.42	33.3	21.42	97.35	99.26	69.44
PRBRE122CG1300	PRBRE122CG1300	16.43	18.77	31.62	3.76	7.28	4.68	7.26	19.42	7.26	5.43	8.06	7.4
PRBRE122CG1310	PRBRE122CG1310	1.36	3.18	2.03	14.12	4.71	5.37	1.56	3.23	1.56	181.37	187.31	27.42
PRBRE122CG1320	PRBRE122CG1320	0	0.65	1.29	0	0	0	1.59	0	1.59	0	0	0.41
PRBRE122CG1330	PRBRE122CG1330	0	0	0	0	0	0	0	2.33	0	0	0	1.39
PRBRE122CG1340	PRBRE122CG1340	0	2.1	0	0	0	0	0	0	0	0	0	0
PRBRE123CG0010	PRBRE123CG0010	65.9	65.36	54.73	19.27	21	16.21	24.26	64.51	24.26	53.09	66.42	54.94
PRBRE123CG0020	PRBRE123CG0020	61.69	48.31	45.28	8.86	8.19	9.02	6.69	14.48	6.69	26.2	24.06	33.82
PRBRE123CG0030	PRBRE123CG0030	42.42	65.59	64.45	29.17	14.32	30.55	0	15.17	0	44.33	25.77	24.48
PRBRE123CG0040	PRBRE123CG0040	37.86	20.64	41.51	30	20.97	13.27	2.07	21.8	2.07	14.65	23.12	40.9
PRBRE123CG0050	PRBRE123CG0050	49.84	53.71	58.56	18.22	14.79	12.67	12.54	23.06	12.54	33.39	28.01	23.87
PRBRE123CG0060	PRBRE123CG0060	55.11	58.85	88.54	25.02	24	17.28	19.08	49.92	19.08	56.15	44.64	54.16
PRBRE123CG0070	PRBRE123CG0070	14.87	18.18	24.15	25.36	23.64	22.28	31.09	61.99	31.09	15.74	15.14	5.48
PRBRE123CG0080	PRBRE123CG0080	39.85	42.87	57.22	0.94	2.77	3.33	13.95	15.95	13.95	8.07	5.95	27.84
PRBRE123CG0090	PRBRE123CG0090	8.25	6.42	9.13	0.49	1.15	0.62	69.04	125.51	69.04	1.06	0	0.47
PRBRE123CG0100	PRBRE123CG0100	143.71	119.86	160.36	14.21	5.09	18.91	16.3	18.71	16.3	23.75	25.84	85.07
PRBRE123CG0110	PRBRE123CG0110	80.17	55.78	90.5	17.94	11.25	11.56	10.22	22.48	10.22	38.38	23.53	41.87
PRBRE123CG0120	PRBRE123CG0120	29.16	42.04	57.37	10.25	4.44	7.6	8.65	31.3	8.65	17.87	20.02	21.87
PRBRE123CG0130	PRBRE123CG0130	1368.74	1414.69	1596.73	1573.12	1297.15	1117.63	706.71	1289.49	706.71	1500.88	1814.82	1364.13
PRBRE123CG0140	PRBRE123CG0140	71.49	84.36	62.21	47.78	65.96	45.19	27.16	31.05	27.16	69.42	57.34	64.36
PRBRE123CG0150	PRBRE123CG0150	58.61	67.14	86.56	29.79	14.12	18.78	7.04	48.36	7.04	27.33	43.73	67.27
PRBRE123CG0160	PRBRE123CG0160	33.77	43.81	61.03	2	0	0	11.24	52.81	11.24	29.11	1.32	139.02
PRBRE123CG0170	PRBRE123CG0170	0	0	0	0	0	0	0	0	0	0	4.4	0
PRBRE123CG0180	PRBRE123CG0180	1.03	1.57	1.64	16.02	15.76	20.39	0.49	3.44	0.49	0	7.85	0
PRBRE123CG0190	PRBRE123CG0190	0	0	0	0	0	0	0	0	0	0	0	0
PRBRE123CG0200	PRBRE123CG0200	60.88	55.41	62.79	16.78	15.05	18.72	22.15	62.92	22.15	34.68	23.48	31.05
PRBRE123CG0210	PRBRE123CG0210	0	0	0	0	0	0	0	0	0	0	0	0
PRBRE123CG0220	PRBRE123CG0220	0	0	0	0	0	0	0	0	0	0	0	0
PRBRE124CG0010	PRBRE124CG0010	0	0	0	0	0	0	0	0	0	0	0	0
PRBRE124CG0020	PRBRE124CG0020	26.5	25.81	24.11	1.31	0	0	0	0	0	1.89	7.47	21.4
PRBRE124CG0030	PRBRE124CG0030	2.63	4.73	3.16	3.66	5.85	9.39	0	0	0	15.83	7.81	7.96
PRBRE124CG0040	PRBRE124CG0040	0	0.51	2.13	0	0.63	2.69	0	0	0	2.95	0	0
PRBRE124CG0050	PRBRE124CG0050	2.68	0	0	0	0	0	9.87	5.9	9.87	0	0	0
PRBRE124CG0060	PRBRE124CG0060	0	0	0	0	0	0	0	0	0	0	0	0
PRBRE124CG0070	PRBRE124CG0070	6.45	2.16	3.65	0	0	0	0	3.08	0	2.53	2.51	0
PRBRE124CG0080	PRBRE124CG0080	0.48	0.16	1.74	0	0.2	0	0	0.8	0	0.49	1.19	0
PRBRE124CG0090	PRBRE124CG0090	1.27	0.41	2.9	0	0.46	0	1.04	0	1.04	0	2.41	0.55
PRBRE124CG0100	PRBRE124CG0100	14.95	20.86	20	3.5	1.89	3.37	3.24	4.43	3.24	8.86	8.22	9.46
PRBRE124CG0110	PRBRE124CG0110	7.83	4.28	10.87	2.7	2.44	3.49	0.93	0	0.93	3.9	6.27	9.29
PRBRE124CG0120	PRBRE124CG0120	0	0	0	0	0	0	0	0	0	0	0	0
PRBRE124CG0130	PRBRE124CG0130	0	0	0	0	0	0	0	0	0	0	0	0
PRBRE124CG0140	PRBRE124CG0140	2.98	2.49	1.56	4.98	5.53	2.11	0	0	0	2.89	10.8	15.25
PRBRE124CG0150	PRBRE124CG0150	0	0	6.44	0	0	0	9.42	0	9.42	0	0	0
PRBRE124CG0160	PRBRE124CG0160	0	0	0	0	0	0	0	0	0	0	0	0
PRBRE124CG0170	PRBRE124CG0170	150.89	96.19	129.96	16.97	16.78	14.34	22.54	71.05	22.54	25.37	39.09	57.73
PRBRE124CG0180	PRBRE124CG0180	29.73	28.14	35.1	6.28	4.69	5.28	7.73	13.59	7.73	8.99	18.85	17.2
PRBRE124CG0190	PRBRE124CG0190	54.12	39.93	44.59	22.59	19.78	17.39	38.21	59.76	38.21	44.3	45.09	20.2
PRBRE124CG0200	PRBRE124CG0200	36.42	36.28	33.37	8.02	8.77	8.35	8.89	13.19	8.89	26.68	25.28	34.32
PRBRE124CG0210	PRBRE124CG0210	101.38	94.25	82.12	3.07	3.76	1.53	46.31	198.46	46.31	0	0.12	0
PRBRE124CG0220	PRBRE124CG0220	60.46	25.76	36.05	44.61	51.67	33.78	51.14	700.81	51.14	49.81	49.24	57.28
PRBRE124CG0230	PRBRE124CG0230	0	0	0	0	0	0	0	0	0	0	0	0
PRBRE124CG0240	PRBRE124CG0240	0	0	0	0	0	0	0.34	0	0.34	0.36	0	0
PRBRE124CG0250	PRBRE124CG0250	0	0	0	0	0	0	0	0	0	0	0	0
PRBRE124CG0260	PRBRE124CG0260	0	0	0	0	0	0	0	8.22	0	0	0	0
PRBRE124CG0270	PRBRE124CG0270	0	0	0	0	0	0	0	0	0	0	0	0
PRBRE124CG0280	PRBRE124CG0280	0	0	0	0	0	0	0	0	0	0	0	0
PRBRE124CG0290	PRBRE124CG0290	0	0	0	0	0	0	0	0	0	0	0	0
PRBRE124CG0300	PRBRE124CG0300	0	0	0	0	0	0	0	0	0	0	0	0
PRBRE124CG0310	PRBRE124CG0310	0	0	0.51	32.99	27.2	25.06	0	1.16	0	17	12.55	1.28
PRBRE124CG0320	PRBRE124CG0320	0	0	0	0	0	0	0	0	0	0	0	0
PRBRE124CG0330	PRBRE124CG0330	0	0	0	0	0	0	0	0	0	0	0	0
PRBRE124CG0340	PRBRE124CG0340	0	0	0	0	0	0	0	0	0	0	0	0
PRBRE124CG0350	PRBRE124CG0350	0	0	0	0	0	0	0	0	0	0	0	0
PRBRE124CG0360	PRBRE124CG0360	0	0	0	0	0	0	0	0	0	0	0	0
PRBRE124CG0370	PRBRE124CG0370	0	0	0	0	0	0	0	0	0	0	0	0
PRBRE124CG0380	PRBRE124CG0380	0	0	0	0	0	0	0	0	0	0	0	0
PRBRE124CG0390	PRBRE124CG0390	0	69.86	20.56	20.6	6.07	10.34	13.12	0	13.12	0	6.21	0
PRBRE124CG0400	PRBRE124CG0400	0	0	0	0	0	0	0	0	0	0	0	0
PRBRE124CG0410	PRBRE124CG0410	37.32	30.61	16.13	3.31	2.39	1.02	20	11.67	20	8.59	1.89	5.62
PRBRE124CG0420	PRBRE124CG0420	0	0	0	0	0	0	0	0	0	0	0	0
PRBRE124CG0430	PRBRE124CG0430	0	0	0	0	0	0	0	0	0	0	0	0
PRBRE124CG0440	PRBRE124CG0440	0	0	0	0	0	0	0	0	0	0	0	0
PRBRE124CG0450	PRBRE124CG0450	0	0	0	0	0	0	0	0	0	0	0	0
PRBRE124CG0460	PRBRE124CG0460	0	0	0	0	0	0	0	0	0	0	0	0
PRBRE124CG0470	PRBRE124CG0470	0	0	0	0	0	0	0	0	0	0	0	0
PRBRE124CG0480	PRBRE124CG0480	0	0	0	0	0	0	0	0	0	0	0	0
PRBRE124CG0490	PRBRE124CG0490	0	0	0	0	0	0	0	0	0	0	0	0
PRBRE124CG0500	PRBRE124CG0500	0	0	0	0	0	0	0	0	0	0	0	0
PRBRE124CG0510	PRBRE124CG0510	0	0	0	0	0	0	0	0	0	0	0	0
PRBRE124CG0520	PRBRE124CG0520	0	0	0	0	0	0	0	0	0	0	0	0
PRBRE124CG0530	PRBRE124CG0530	0	0	0	0	0	0	0	0	0	0	0	0
PRBRE124CG0540	PRBRE124CG0540	1.51	1.19	1.47	0	0.84	0.54	1.93	0	1.93	19	23.69	0.23
PRBRE124CG0550	PRBRE124CG0550	56.62	41.95	62.14	13.87	8.63	14.4	9.77	23.07	9.77	15.09	22.07	29.94
PRBRE124CG0560	PRBRE124CG0560	163.14	129.55	144.35	53.05	37.01	22.41	67.52	117.74	67.52	83.11	132.22	81.15
PRBRE124CG0570	PRBRE124CG0570	0.74	0.75	2.16	1.56	1.55	1.06	4.97	19.61	4.97	9	4.43	3.72
PRBRE124CG0580	PRBRE124CG0580	0	0	0	0	0	0	0	0	0	0	0	0
PRBRE124CG0590	PRBRE124CG0590	0	0	0	0	0	0	0	0	0	0	0	0
PRBRE124CG0600	PRBRE124CG0600	0	0	0	0	0	0	0	0	0	0	0	0
PRBRE124CG0610	PRBRE124CG0610	137.36	127.99	123.3	23.59	16.26	21.42	25.24	42.49	25.24	41.92	46.77	83.11
PRBRE125CG0010	PRBRE125CG0010	8.59	8.46	13.22	12.41	9.31	10.95	13.12	24.95	13.12	5.23	18.52	12.32
PRBRE125CG0020	PRBRE125CG0020	7.13	13.35	12.51	6.71	1.77	7.07	13.42	21.39	13.42	8.34	4.15	8.27
PRBRE125CG0030	PRBRE125CG0030	9.15	0	0	0	0	0	0	0	0	0	0	0
PRBRE125CG0040	PRBRE125CG0040	4.34	2.88	0	1.4	0.89	0.76	0	0	0	2.04	2.05	0
PRBRE125CG0050	PRBRE125CG0050	0	0	0	0	0	0	0	0	0	0	0	0
PRBRE125CG0060	PRBRE125CG0060	0	0	0	0	0	0	0	0	0	0	0	0
PRBRE125CG0070	PRBRE125CG0070	2.18	0.72	8.16	1.4	0	5.36	4.05	4.95	4.05	14.39	3.1	5.74
PRBRE125CG0080	PRBRE125CG0080	0	5.1	0.86	1.62	1.05	0.9	0	5.71	0	0	3.61	0
PRBRE125CG0090	PRBRE125CG0090	0	0	11.99	5.18	4.28	0	9.34	0	9.34	0	0	0
PRBRE125CG0100	PRBRE125CG0100	0	0	0	0	0	0	0	0	0	0	0	0
PRBRE125CG0110	PRBRE125CG0110	0	5.88	1.96	0	1.21	0	2.73	0	2.73	0	0	1.28
PRBRE125CG0120	PRBRE125CG0120	48.12	20.22	22.64	8.04	0	2.66	0	0	0	0	0	6.33
PRBRE125CG0130	PRBRE125CG0130	0	1.05	5.5	0	0	0	2.96	0	2.96	3.06	0	0
PRBRE125CG0140	PRBRE125CG0140	0	6.51	5.93	1.4	0.89	1.53	0	0	0	0	0	2.87
PRBRE125CG0150	PRBRE125CG0150	9.59	6.01	15.8	0	0	12.61	0	26.94	0	21.6	27.13	0
PRBRE125CG0160	PRBRE125CG0160	0	0	0	0	0	0	0	0	0	0	0	0
PRBRE125CG0170	PRBRE125CG0170	10.53	24	9.02	2.1	8.49	6.05	3.18	17.23	3.18	9.35	14.3	7.43
PRBRE125CG0180	PRBRE125CG0180	840.49	980.7	987.46	457.44	426.77	419.03	631.1	802.49	631.1	642.95	683.79	674.57
PRBRE125CG0190	PRBRE125CG0190	0	0	0	0	0	0	0	0	0	0	0	0
PRBRE125CG0200	PRBRE125CG0200	13.07	8.05	14.19	25.82	19.23	20.05	14.66	10.75	14.66	8.52	15.26	8.39
PRBRE125CG0210	PRBRE125CG0210	11.05	8.31	14.39	2.96	3.54	4.85	0.81	9.73	0.81	3.41	2.1	1.54
PRBRE125CG0220	PRBRE125CG0220	0.93	1.88	2.01	42.55	54.99	66.68	1.77	6.82	1.77	21.39	16.07	15.16
PRBRE125CG0230	PRBRE125CG0230	0	0	0	0	0	0	0	0	0	0	0	0
PRBRE125CG0240	PRBRE125CG0240	0	0	0	0	0	0	0	0	0	0	0	3.39
PRBRE125CG0250	PRBRE125CG0250	0	0	0	0	0	0	0	0	0	0	0	0
PRBRE125CG0260	PRBRE125CG0260	0	0	0.49	0	0	0	0	0	0	0	0	0
PRBRE125CG0270	PRBRE125CG0270	11.17	4.33	8.98	6.1	3.06	2.62	0	0	0	8.9	3.56	0
PRBRE125CG0280	PRBRE125CG0280	0	0	0	0	0	0	0	0	0	0	0	0
PRBRE125CG0290	PRBRE125CG0290	0	0	0	2.45	1.54	0.66	0	102.19	0	0	0	0
PRBRE125CG0300	PRBRE125CG0300	0	0	0	0	0	0	65.26	1146.02	65.26	0	0	0
PRBRE125CG0310	PRBRE125CG0310	36.02	27.8	43.54	9.92	3.97	9.06	2.98	11.63	2.98	26.44	8.96	18.13
PRBRE125CG0320	PRBRE125CG0320	50.33	44.63	57.59	34.11	29.38	33.44	20.22	27.51	20.22	40.54	58.18	52.49
PRBRE125CG0330	PRBRE125CG0330	0	0.16	0.34	0	0	0.17	0	0.77	0	0	0	0.86
PRBRE125CG0340	PRBRE125CG0340	110.28	118.22	110.18	56.07	57.43	48.38	59.71	115.83	59.71	74.01	87.6	66.07
PRBRE125CG0350	PRBRE125CG0350	22.68	22.87	31.01	3.93	1.03	4.9	7.09	8.63	7.09	9.8	15.01	31.03
PRBRE125CG0360	PRBRE125CG0360	39.51	27.5	31.95	5.64	3.2	16.24	7.24	28.94	7.24	17.97	19.53	30.63
PRBRE125CG0370	PRBRE125CG0370	315.32	278.3	348.16	215.62	168.49	183.01	92.86	278.31	92.86	148.49	229.93	220.21
PRBRE125CG0380	PRBRE125CG0380	113.79	83.65	94.08	10.81	9.29	8.05	18.25	15.22	18.25	21.67	23.29	41.47
PRBRE125CG0390	PRBRE125CG0390	60.46	49.15	57.83	23.74	19.37	18.39	35.58	46.84	35.58	30.71	68.44	47.26
PRBRE125CG0400	PRBRE125CG0400	19.1	22.32	16.98	15.75	12.29	19.7	17.22	50.13	17.22	23.46	46.29	40.18
PRBRE125CG0410	PRBRE125CG0410	4.04	1.31	0	0	0	0	0	0	0	0	0	0
PRBRE125CG0420	PRBRE125CG0420	4.65	6.99	12.85	5.24	3.83	6.19	6.16	22.21	6.16	5.06	8.24	17.23
PRBRE125CG0430	PRBRE125CG0430	0	0	0	0	0	0	0	0	0	0	0	0
PRBRE125CG0440	PRBRE125CG0440	0	0	0	0	0	0	0	0	0	0	0	0
PRBRE125CG0450	PRBRE125CG0450	0	0	0	0	0	0	0	0	0	0	0	0
PRBRE125CG0460	PRBRE125CG0460	0	0	0	0	0	0	0	0	0	0	0	0
PRBRE125CG0470	PRBRE125CG0470	3.16	2.66	1.96	0.41	0.06	0.2	0	0.48	0	1.46	0.54	0.98
PRBRE125CG0480	PRBRE125CG0480	0	0	0	0	0	0	0	0	0	0	0	0
PRBRE125CG0490	PRBRE125CG0490	0	0	0	2.92	0	0	0	0	0	0	0	0
PRBRE125CG0500	PRBRE125CG0500	0	0	0	0	0	0	0	0	0	0	0	0
PRBRE125CG0510	PRBRE125CG0510	0	0	0	0	0	0	0	0	0	0	0	0
PRBRE125CG0520	PRBRE125CG0520	3.85	1.05	2.92	0	0	0.28	0	0	0	1.85	0.29	0
PRBRE125CG0530	PRBRE125CG0530	0	0	0	0	0	0	0	0	0	0	0	2.99
PRBRE125CG0540	PRBRE125CG0540	5.12	4.68	5.03	1.75	1.48	1.72	2.55	2.56	2.55	0.4	2.88	5.12
PRBRE125CG0550	PRBRE125CG0550	31.97	18.41	22.62	9.22	6.9	15.37	6.08	27.41	6.08	10.64	26.57	25.17
PRBRE125CG0560	PRBRE125CG0560	1.32	2.88	6.22	5.4	3.84	2.28	0	5.19	0	0	11.75	4.99
PRBRE125CG0570	PRBRE125CG0570	0	0	0	0	0	0	0	0	0	0	0	0
PRBRE125CG0580	PRBRE125CG0580	0	0	0	0	0	0	0	0	0	0	0	0
PRBRE125CG0590	PRBRE125CG0590	0	0	0	0	0	0	0	0	0	0	0	0
PRBRE125CG0600	PRBRE125CG0600	0	0	0	0	0	0	0	0	0	0	0	0
PRBRE125CG0610	PRBRE125CG0610	0	0	0	0	0	0	0	0	0	0	0	0
PRBRE125CG0620	PRBRE125CG0620	0	1.4	0	0	0	0	0	0	0	0	0	0
PRBRE125CG0630	PRBRE125CG0630	15.34	24.62	21.29	28.49	36.28	34.5	3.8	10.25	3.8	23.9	71.02	89.88
PRBRE125CG0640	PRBRE125CG0640	0	0	0	0	0	0	0	0	0	0	0	0
PRBRE125CG0650	PRBRE125CG0650	0	0	0	0	0	0	0	0	0	0	0	0
PRBRE125CG0660	PRBRE125CG0660	0	0	0	0	0	0	0	0	0	0	0	0
PRBRE125CG0670	PRBRE125CG0670	0	0	0	0	0	0	0	0	0	0	0	0
PRBRE125CG0680	PRBRE125CG0680	0	0	0	0	0	0	0	0	0	0	0	0
PRBRE125CG0690	PRBRE125CG0690	66.24	81.45	71.39	61.88	75.66	51.47	33.06	59.18	33.06	78.31	108.95	89.46
PRBRE125CG0700	PRBRE125CG0700	25.72	22.86	23.28	51.75	86.15	54.11	13.74	15.64	13.74	46.69	74.56	69.71
PRBRE125CG0710	PRBRE125CG0710	27.26	30.65	35.77	8.1	6.41	8.01	9.46	89.91	9.46	1.03	1.08	0.81
PRBRE125CG0720	PRBRE125CG0720	6.61	3.24	8.57	0	0	1.14	3.01	4.69	3.01	0	1.51	1.41
PRBRE125CG0730	PRBRE125CG0730	0	0	0	0	0	0	0	0	0	0	0	0
PRBRE125CG0740	PRBRE125CG0740	0.68	0.69	0.74	5.74	9.65	6.56	1.3	2.25	1.3	5.5	3.38	2.17
PRBRE125CG0750	PRBRE125CG0750	8.41	0	5.3	44.87	40.07	22.1	23.74	52.16	23.74	21.07	27.95	13.66
PRBRE125CG0760	PRBRE125CG0760	0	2.65	1.78	16.77	22.49	22.77	27.08	21.51	27.08	14.2	21.92	11.6
PRBRE125CG0770	PRBRE125CG0770	0	0	0	0	0	0	0	0	0	0	0	0
PRBRE125CG0780	PRBRE125CG0780	0	0	0	0	0	0	0	0	0	0	0	0
PRBRE125CG0790	PRBRE125CG0790	3.23	0.54	5.06	0	4.66	0.57	3.03	0	3.03	0	0	1.43
PRBRE125CG0800	PRBRE125CG0800	108.49	127.28	156.6	23.4	20.58	12.04	1.85	16.19	1.85	39.54	23.34	12.7
PRBRE127CG0010	PRBRE127CG0010	25.16	55.97	45.6	13.16	5.61	13.62	25.42	34.32	25.42	19.29	22.62	24.96
PRBRE127CG0020	PRBRE127CG0020	0	0	0	0	0	0	0	0	0	0	0	0
PRBRE127CG0030	PRBRE127CG0030	0	22.3	0	0	0	22.27	0	27.49	0	0	0	0
PRBRE127CG0040	PRBRE127CG0040	0	1.47	0	0	0	0	0	0	0	0	0	1.9
PRBRE127CG0050	PRBRE127CG0050	0	0	1.2	0	0	0	0	5.23	0	0	0	0
PRBRE127CG0060	PRBRE127CG0060	1.91	2.54	1.32	6.25	3.15	6.06	1.79	2.94	1.79	14.6	10.95	0.84
PRBRE127CG0070	PRBRE127CG0070	2828.94	1886.33	2733.34	1678.19	1122.13	875.64	609.92	1324.9	609.92	2220.14	1896.34	1623.7
PRBRE127CG0080	PRBRE127CG0080	53.39	55.05	39.43	41.85	35	43.29	36.85	23.35	36.85	42.59	24.24	69.14
PRBRE127CG0090	PRBRE127CG0090	5.09	5.09	7.06	13.46	16.77	11.96	6.35	51.36	6.35	29.39	26.06	44.34
PRBRE127CG0100	PRBRE127CG0100	3	0	1.05	1	1.24	0.53	1.41	1.18	1.41	5.84	6.53	8.69
PRBRE127CG0110	PRBRE127CG0110	106.84	86.76	80.62	0	0	0	8.86	51.41	8.86	87.12	75.95	173.04
[truncated: 21,553 more rows]

## Sheet: Sheet2
gene_id	transcript_id(s)	length	effective_length	expected_count	TPM	FPKM
PRBRE100CG0010	PRBRE100CG0010	447	244.1	22	25.26	34.56
PRBRE100CG0020	PRBRE100CG0020	372	169.34	0	0	0
PRBRE100CG0030	PRBRE100CG0030	1167	964.06	1	0.29	0.4
PRBRE100CG0040	PRBRE100CG0040	351	148.55	0	0	0
PRBRE100CG0050	PRBRE100CG0050	393	190.22	0	0	0
PRBRE100CG0060	PRBRE100CG0060	1059	856.06	0	0	0
PRBRE100CG0070	PRBRE100CG0070	576	373.06	1	0.75	1.03
PRBRE100CG0080	PRBRE100CG0080	150	0	0	0	0
PRBRE100CG0090	PRBRE100CG0090	2004	1801.06	0	0	0
PRBRE100CG0100	PRBRE100CG0100	4683	4480.06	108	6.76	9.24
PRBRE100CG0110	PRBRE100CG0110	252	55.31	2	10.14	13.86
PRBRE100CG0120	PRBRE100CG0120	426	223.13	23	28.89	39.52
PRBRE100CG0130	PRBRE100CG0130	657	454.06	32	19.75	27.02
PRBRE101CG0010	PRBRE101CG0010	3837	3634.06	1	0.08	0.11
PRBRE101CG0020	PRBRE101CG0020	1494	1291.06	0	0	0
PRBRE101CG0030	PRBRE101CG0030	243	47.8	0	0	0
PRBRE101CG0040	PRBRE101CG0040	675	472.06	0	0	0
PRBRE101CG0050	PRBRE101CG0050	1098	895.06	0	0	0
PRBRE101CG0060	PRBRE101CG0060	6051	5848.06	4	0.19	0.26
PRBRE101CG0070	PRBRE101CG0070	1557	1354.06	0	0	0
PRBRE101CG0080	PRBRE101CG0080	2802	2599.06	0	0	0
PRBRE101CG0090	PRBRE101CG0090	4323	4120.06	1	0.07	0.09
PRBRE101CG0100	PRBRE101CG0100	1548	1345.06	0	0	0
PRBRE101CG0110	PRBRE101CG0110	1338	1135.06	0	0	0
PRBRE101CG0120	PRBRE101CG0120	96	0	0	0	0
PRBRE101CG0130	PRBRE101CG0130	1014	811.06	0	0	0
PRBRE101CG0140	PRBRE101CG0140	1062	859.06	0	0	0
PRBRE101CG0150	PRBRE101CG0150	5619	5416.06	3	0.16	0.21
PRBRE101CG0160	PRBRE101CG0160	267	68.39	0	0	0
PRBRE101CG0170	PRBRE101CG0170	558	355.07	0	0	0
PRBRE102CG0010	PRBRE102CG0010	348	145.59	0	0	0
PRBRE102CG0020	PRBRE102CG0020	1470	1267.06	3	0.66	0.91
PRBRE102CG0030	PRBRE102CG0030	2505	2302.06	333	40.55	55.46
PRBRE102CG0040	PRBRE102CG0040	183	8.64	0	0	0
PRBRE102CG0050	PRBRE102CG0050	471	268.09	37	38.69	52.92
PRBRE102CG0060	PRBRE102CG0060	873	670.06	483	202.05	276.37
PRBRE102CG0070	PRBRE102CG0070	1104	901.06	59	18.35	25.11
PRBRE102CG0080	PRBRE102CG0080	150	0	0	0	0
PRBRE102CG0090	PRBRE102CG0090	1755	1552.06	134	24.2	33.1
PRBRE102CG0100	PRBRE102CG0100	5406	5203.06	1574	84.79	115.99
PRBRE102CG0110	PRBRE102CG0110	1896	1693.06	554	91.72	125.46
PRBRE102CG0120	PRBRE102CG0120	3855	3652.06	916	70.3	96.17
PRBRE102CG0130	PRBRE102CG0130	2238	2035.06	97	13.36	18.27
PRBRE102CG0140	PRBRE102CG0140	642	439.06	113	72.14	98.68
PRBRE102CG0150	PRBRE102CG0150	1137	934.06	6839	2052.27	2807.25
PRBRE102CG0160	PRBRE102CG0160	2469	2266.06	5	0.62	0.85
PRBRE102CG0170	PRBRE102CG0170	1125	922.06	100	30.4	41.58
PRBRE102CG0180	PRBRE102CG0180	1647	1444.06	129	25.04	34.25
PRBRE102CG0190	PRBRE102CG0190	732	529.06	2	1.06	1.45
PRBRE102CG0200	PRBRE102CG0200	1809	1606.06	23	4.01	5.49
PRBRE102CG0210	PRBRE102CG0210	321	119.14	0	0	0
PRBRE102CG0220	PRBRE102CG0220	207	21.46	0	0	0
PRBRE102CG0230	PRBRE102CG0230	909	706.06	132	52.4	71.68
PRBRE102CG0240	PRBRE102CG0240	366	163.39	18	30.88	42.24
PRBRE102CG0250	PRBRE102CG0250	366	163.39	0	0	0
PRBRE102CG0260	PRBRE102CG0260	477	274.08	0	0	0
PRBRE102CG0270	PRBRE102CG0270	291	90.42	0	0	0
PRBRE102CG0280	PRBRE102CG0280	84	0	0	0	0
PRBRE102CG0290	PRBRE102CG0290	264	65.72	0	0	0
PRBRE102CG0300	PRBRE102CG0300	231	38.28	0	0	0
PRBRE103CG0010	PRBRE103CG0010	321	119.14	0	0	0
PRBRE103CG0020	PRBRE103CG0020	150	0	0	0	0
PRBRE103CG0030	PRBRE103CG0030	2664	2461.06	80.62	9.18	12.56
PRBRE103CG0040	PRBRE103CG0040	153	0	0	0	0
PRBRE103CG0050	PRBRE103CG0050	453	250.1	0	0	0
PRBRE103CG0060	PRBRE103CG0060	390	187.24	0	0	0
PRBRE104CG0010	PRBRE104CG0010	312	110.43	0	0	0
PRBRE104CG0020	PRBRE104CG0020	1305	1102.06	45	11.45	15.66
PRBRE104CG0030	PRBRE104CG0030	1170	967.06	111	32.17	44.01
PRBRE104CG0040	PRBRE104CG0040	2532	2329.06	337	40.56	55.48
PRBRE104CG0050	PRBRE104CG0050	1293	1090.06	12	3.09	4.22
PRBRE104CG0060	PRBRE104CG0060	3390	3187.06	349	30.69	41.99
PRBRE104CG0070	PRBRE104CG0070	465	262.09	493	527.25	721.21
PRBRE104CG0080	PRBRE104CG0080	909	706.06	171	67.88	92.86
PRBRE104CG0090	PRBRE104CG0090	345	142.63	20	39.3	53.76
PRBRE104CG0100	PRBRE104CG0100	2709	2506.06	163	18.23	24.94
PRBRE104CG0110	PRBRE104CG0110	1155	952.06	699	205.79	281.5
PRBRE104CG0120	PRBRE104CG0120	912	709.06	90	35.58	48.67
PRBRE104CG0130	PRBRE104CG0130	552	349.07	32	25.7	35.15
PRBRE104CG0140	PRBRE104CG0140	411	208.16	43	57.9	79.2
PRBRE104CG0150	PRBRE104CG0150	342	139.68	79	158.53	216.84
PRBRE104CG0160	PRBRE104CG0160	492	289.08	40	38.78	53.05
PRBRE104CG0170	PRBRE104CG0170	648	445.06	479	301.67	412.65
PRBRE104CG0180	PRBRE104CG0180	1011	808.06	377	130.77	178.88
PRBRE104CG0190	PRBRE104CG0190	531	328.07	61	52.12	71.29
PRBRE104CG0200	PRBRE104CG0200	2121	1918.06	265	38.73	52.97
PRBRE104CG0210	PRBRE104CG0210	2439	2236.06	3	0.38	0.51
PRBRE104CG0220	PRBRE104CG0220	930	727.06	1	0.39	0.53
PRBRE104CG0230	PRBRE104CG0230	735	532.06	0	0	0
PRBRE104CG0240	PRBRE104CG0240	396	193.21	0	0	0
PRBRE104CG0250	PRBRE104CG0250	867	664.06	94	39.68	54.27
PRBRE104CG0260	PRBRE104CG0260	312	110.43	3	7.61	10.42
PRBRE104CG0270	PRBRE104CG0270	204	19.61	0	0	0
PRBRE104CG0280	PRBRE104CG0280	540	337.07	0	0	0
PRBRE104CG0290	PRBRE104CG0290	342	139.68	0	0	0
PRBRE104CG0300	PRBRE104CG0300	444	241.11	0	0	0
PRBRE104CG0310	PRBRE104CG0310	216	27.37	0	0	0
PRBRE104CG0320	PRBRE104CG0320	372	169.34	0	0	0
PRBRE104CG0330	PRBRE104CG0330	366	163.39	0	0	0
PRBRE104CG0340	PRBRE104CG0340	402	199.19	0	0	0
PRBRE104CG0350	PRBRE104CG0350	375	172.32	0	0	0
PRBRE104CG0360	PRBRE104CG0360	354	151.51	0	0	0
PRBRE104CG0370	PRBRE104CG0370	156	0	0	0	0
PRBRE104CG0380	PRBRE104CG0380	414	211.16	0	0	0
PRBRE104CG0390	PRBRE104CG0390	231	38.28	0	0	0
PRBRE104CG0400	PRBRE104CG0400	903	700.06	3	1.2	1.64
PRBRE104CG0410	PRBRE104CG0410	132	0	0	0	0
PRBRE104CG0420	PRBRE104CG0420	105	0	0	0	0
PRBRE104CG0430	PRBRE104CG0430	261	63.08	0	0	0
PRBRE104CG0440	PRBRE104CG0440	2046	1843.06	164	24.94	34.12
PRBRE104CG0450	PRBRE104CG0450	504	301.07	0	0	0
PRBRE104CG0460	PRBRE104CG0460	984	781.06	0	0	0
PRBRE104CG0470	PRBRE104CG0470	1770	1567.06	1	0.18	0.24
PRBRE104CG0480	PRBRE104CG0480	258	60.46	0	0	0
PRBRE104CG0490	PRBRE104CG0490	396	193.21	0	0	0
PRBRE104CG0500	PRBRE104CG0500	282	82.03	0	0	0
PRBRE104CG0510	PRBRE104CG0510	69	0	0	0	0
PRBRE104CG0520	PRBRE104CG0520	129	0	0	0	0
PRBRE104CG0530	PRBRE104CG0530	945	742.06	0	0	0
PRBRE104CG0540	PRBRE104CG0540	528	325.07	0	0	0
PRBRE105CG0010	PRBRE105CG0010	408	205.17	16	21.86	29.9
PRBRE105CG0020	PRBRE105CG0020	720	517.06	0	0	0
PRBRE105CG0030	PRBRE105CG0030	345	142.63	0	0	0
PRBRE105CG0040	PRBRE105CG0040	954	751.06	0	0	0
PRBRE105CG0050	PRBRE105CG0050	396	193.21	0	0	0
PRBRE105CG0060	PRBRE105CG0060	225	33.77	0	0	0
PRBRE105CG0070	PRBRE105CG0070	927	724.06	0	0	0
PRBRE105CG0080	PRBRE105CG0080	132	0	0	0	0
PRBRE105CG0090	PRBRE105CG0090	1371	1168.06	75	18	24.62
PRBRE105CG0100	PRBRE105CG0100	777	574.06	19	9.28	12.69
PRBRE105CG0110	PRBRE105CG0110	174	5.16	0	0	0
PRBRE105CG0120	PRBRE105CG0120	2307	2104.06	3	0.4	0.55
PRBRE105CG0130	PRBRE105CG0130	2013	1810.06	181	28.03	38.34
PRBRE105CG0140	PRBRE105CG0140	492	289.08	0	0	0
PRBRE105CG0150	PRBRE105CG0150	600	397.06	0	0	0
PRBRE105CG0160	PRBRE105CG0160	606	403.06	11	7.65	10.46
PRBRE105CG0170	PRBRE105CG0170	216	27.37	0	0	0
PRBRE105CG0180	PRBRE105CG0180	1710	1507.06	0	0	0
PRBRE105CG0190	PRBRE105CG0190	363	160.42	0	0	0
PRBRE105CG0200	PRBRE105CG0200	441	238.11	0	0	0
PRBRE105CG0210	PRBRE105CG0210	390	187.24	0	0	0
PRBRE105CG0220	PRBRE105CG0220	816	613.06	0	0	0
PRBRE105CG0230	PRBRE105CG0230	666	463.06	0	0	0
PRBRE105CG0240	PRBRE105CG0240	270	71.08	0	0	0
PRBRE105CG0250	PRBRE105CG0250	2046	1843.06	8	1.22	1.66
PRBRE105CG0260	PRBRE105CG0260	192	12.89	0	0	0
PRBRE105CG0270	PRBRE105CG0270	291	90.42	0	0	0
PRBRE105CG0280	PRBRE105CG0280	210	23.37	0	0	0
PRBRE105CG0290	PRBRE105CG0290	321	119.14	0	0	0
PRBRE105CG0300	PRBRE105CG0300	216	27.37	0	0	0
PRBRE105CG0310	PRBRE105CG0310	519	316.07	0	0	0
PRBRE105CG0320	PRBRE105CG0320	237	42.96	0	0	0
PRBRE105CG0330	PRBRE105CG0330	471	268.09	0	0	0
PRBRE105CG0340	PRBRE105CG0340	354	151.51	0	0	0
PRBRE105CG0350	PRBRE105CG0350	336	133.79	0	0	0
PRBRE105CG0360	PRBRE105CG0360	864	661.06	0	0	0
PRBRE105CG0370	PRBRE105CG0370	312	110.43	0	0	0
PRBRE105CG0380	PRBRE105CG0380	447	244.1	0	0	0
PRBRE105CG0390	PRBRE105CG0390	516	313.07	0	0	0
PRBRE105CG0400	PRBRE105CG0400	1365	1162.06	0	0	0
PRBRE105CG0410	PRBRE105CG0410	537	334.07	0	0	0
PRBRE105CG0420	PRBRE105CG0420	366	163.39	0	0	0
PRBRE105CG0430	PRBRE105CG0430	357	154.48	0	0	0
PRBRE105CG0440	PRBRE105CG0440	327	124.98	0	0	0
PRBRE105CG0450	PRBRE105CG0450	1641	1438.06	0	0	0
PRBRE106CG0010	PRBRE106CG0010	1452	1249.06	0	0	0
PRBRE106CG0020	PRBRE106CG0020	813	610.06	31	14.24	19.48
PRBRE106CG0030	PRBRE106CG0030	909	706.06	65	25.8	35.3
PRBRE106CG0040	PRBRE106CG0040	1485	1282.06	72	15.74	21.53
PRBRE106CG0050	PRBRE106CG0050	324	122.06	0	0	0
PRBRE106CG0060	PRBRE106CG0060	189	11.39	0	0	0
PRBRE106CG0070	PRBRE106CG0070	1191	988.06	0	0	0
PRBRE106CG0080	PRBRE106CG0080	984	781.06	151	54.19	74.12
PRBRE106CG0090	PRBRE106CG0090	1602	1399.06	0	0	0
PRBRE106CG0100	PRBRE106CG0100	1137	934.06	0	0	0
PRBRE106CG0110	PRBRE106CG0110	1356	1153.06	465	113.04	154.62
PRBRE106CG0120	PRBRE106CG0120	1203	1000.06	0	0	0
PRBRE106CG0130	PRBRE106CG0130	1311	1108.06	0	0	0
PRBRE106CG0140	PRBRE106CG0140	405	202.18	0	0	0
PRBRE106CG0150	PRBRE106CG0150	888	685.06	0	0	0
PRBRE106CG0160	PRBRE106CG0160	258	60.46	0	0	0
PRBRE106CG0170	PRBRE106CG0170	915	712.06	75	29.52	40.38
PRBRE106CG0180	PRBRE106CG0180	921	718.06	293	114.37	156.45
PRBRE106CG0190	PRBRE106CG0190	609	406.06	54	37.27	50.99
PRBRE106CG0200	PRBRE106CG0200	2577	2374.06	1	0.12	0.16
PRBRE106CG0210	PRBRE106CG0210	1416	1213.06	96	22.18	30.34
PRBRE106CG0220	PRBRE106CG0220	615	412.06	697	474.12	648.53
PRBRE106CG0230	PRBRE106CG0230	2136	1933.06	11	1.6	2.18
PRBRE106CG0240	PRBRE106CG0240	1338	1135.06	63	15.56	21.28
PRBRE106CG0250	PRBRE106CG0250	315	113.33	0	0	0
PRBRE106CG0260	PRBRE106CG0260	309	107.54	0	0	0
PRBRE106CG0270	PRBRE106CG0270	237	42.96	0	0	0
PRBRE106CG0280	PRBRE106CG0280	234	40.6	0	0	0
PRBRE106CG0290	PRBRE106CG0290	204	19.61	0	0	0
PRBRE106CG0300	PRBRE106CG0300	258	60.46	0	0	0
PRBRE106CG0310	PRBRE106CG0310	723	520.06	0	0	0
PRBRE106CG0320	PRBRE106CG0320	465	262.09	0	0	0
PRBRE106CG0330	PRBRE106CG0330	873	670.06	29	12.13	16.59
PRBRE106CG0340	PRBRE106CG0340	231	38.28	0	0	0
PRBRE106CG0350	PRBRE106CG0350	1737	1534.06	588	107.44	146.96
PRBRE106CG0360	PRBRE106CG0360	558	355.07	16	12.63	17.28
PRBRE106CG0370	PRBRE106CG0370	675	472.06	7	4.16	5.69
PRBRE106CG0380	PRBRE106CG0380	531	328.07	2	1.71	2.34
PRBRE106CG0390	PRBRE106CG0390	1842	1639.06	466	79.69	109.01
PRBRE106CG0400	PRBRE106CG0400	693	490.06	148	84.65	115.79
PRBRE106CG0410	PRBRE106CG0410	582	379.06	20	14.79	20.23
PRBRE106CG0420	PRBRE106CG0420	615	412.06	4	2.72	3.72
PRBRE106CG0430	PRBRE106CG0430	471	268.09	2	2.09	2.86
PRBRE106CG0440	PRBRE106CG0440	612	409.06	41	28.09	38.43
PRBRE106CG0450	PRBRE106CG0450	273	73.79	0	0	0
PRBRE106CG0460	PRBRE106CG0460	387	184.25	0	0	0
PRBRE106CG0470	PRBRE106CG0470	5292	5089.06	891	49.07	67.13
PRBRE106CG0480	PRBRE106CG0480	693	490.06	104	59.48	81.37
PRBRE106CG0490	PRBRE106CG0490	117	0	0	0	0
PRBRE106CG0500	PRBRE106CG0500	201	17.82	0	0	0
PRBRE106CG0510	PRBRE106CG0510	549	346.07	1	0.81	1.11
PRBRE106CG0520	PRBRE106CG0520	315	113.33	0	0	0
PRBRE106CG0530	PRBRE106CG0530	2196	1993.06	23.17	3.26	4.46
PRBRE106CG0540	PRBRE106CG0540	2388	2185.06	164	21.04	28.78
PRBRE106CG0550	PRBRE106CG0550	1272	1069.06	114	29.89	40.89
PRBRE106CG0560	PRBRE106CG0560	417	214.15	0	0	0
PRBRE106CG0570	PRBRE106CG0570	1128	925.06	516	156.35	213.87
PRBRE106CG0580	PRBRE106CG0580	840	637.06	394	173.35	237.13
PRBRE106CG0590	PRBRE106CG0590	1713	1510.06	407	75.55	103.34
PRBRE106CG0600	PRBRE106CG0600	1824	1621.06	751	129.85	177.62
PRBRE106CG0610	PRBRE106CG0610	1095	892.06	58	18.22	24.93
PRBRE106CG0620	PRBRE106CG0620	1182	979.06	245	70.14	95.94
PRBRE106CG0630	PRBRE106CG0630	1347	1144.06	144	35.28	48.26
PRBRE106CG0640	PRBRE106CG0640	282	82.03	0	0	0
PRBRE106CG0650	PRBRE106CG0650	2469	2266.06	364	45.02	61.59
PRBRE106CG0660	PRBRE106CG0660	711	508.06	30	16.55	22.64
PRBRE106CG0670	PRBRE106CG0670	432	229.12	0	0	0
PRBRE106CG0680	PRBRE106CG0680	102	0	0	0	0
PRBRE106CG0690	PRBRE106CG0690	729	526.06	12	6.39	8.75
PRBRE106CG0700	PRBRE106CG0700	1155	952.06	10	2.94	4.03
PRBRE106CG0710	PRBRE106CG0710	1218	1015.06	603	166.51	227.77
PRBRE106CG0720	PRBRE106CG0720	1926	1723.06	43	6.99	9.57
PRBRE106CG0730	PRBRE106CG0730	750	547.06	64	32.79	44.85
PRBRE106CG0740	PRBRE106CG0740	627	424.06	177	116.99	160.03
PRBRE106CG0750	PRBRE106CG0750	2142	1939.06	2155	311.51	426.11
PRBRE106CG0760	PRBRE106CG0760	651	448.06	45.31	28.34	38.77
PRBRE106CG0770	PRBRE106CG0770	198	16.11	0	0	0
PRBRE106CG0780	PRBRE106CG0780	903	700.06	55	22.02	30.12
PRBRE106CG0790	PRBRE106CG0790	2256	2053.06	0	0	0
PRBRE107CG0010	PRBRE107CG0010	306	104.66	0	0	0
PRBRE107CG0020	PRBRE107CG0020	504	301.07	8	7.45	10.19
PRBRE107CG0030	PRBRE107CG0030	456	253.09	0	0	0
PRBRE107CG0040	PRBRE107CG0040	321	119.14	0	0	0
PRBRE107CG0050	PRBRE107CG0050	324	122.06	0	0	0
PRBRE107CG0060	PRBRE107CG0060	282	82.03	0	0	0
PRBRE107CG0070	PRBRE107CG0070	672	469.06	49.01	29.29	40.06
PRBRE107CG0080	PRBRE107CG0080	2265	2062.06	72	9.79	13.39
PRBRE107CG0090	PRBRE107CG0090	1044	841.06	266	88.65	121.26
PRBRE107CG0100	PRBRE107CG0100	1524	1321.06	1	0.21	0.29
PRBRE107CG0110	PRBRE107CG0110	3057	2854.06	1165	114.41	156.5
PRBRE107CG0120	PRBRE107CG0120	1665	1462.06	76	14.57	19.93
PRBRE107CG0130	PRBRE107CG0130	261	63.08	0	0	0
PRBRE107CG0140	PRBRE107CG0140	948	745.06	2	0.75	1.03
PRBRE107CG0150	PRBRE107CG0150	1707	1504.06	0	0	0
PRBRE107CG0160	PRBRE107CG0160	1818	1615.06	3	0.52	0.71
PRBRE107CG0170	PRBRE107CG0170	1026	823.06	526	179.13	245.03
PRBRE107CG0180	PRBRE107CG0180	519	316.07	3477	3083.45	4217.76
PRBRE107CG0190	PRBRE107CG0190	933	730.06	86	33.02	45.17
PRBRE107CG0200	PRBRE107CG0200	579	376.06	0	0	0
PRBRE107CG0210	PRBRE107CG0210	204	19.61	0	0	0
PRBRE107CG0220	PRBRE107CG0220	2835	2632.06	305	32.48	44.43
PRBRE107CG0230	PRBRE107CG0230	945	742.06	221	83.48	114.19
PRBRE107CG0240	PRBRE107CG0240	330	127.91	64	140.24	191.83
PRBRE107CG0250	PRBRE107CG0250	282	82.03	28	95.67	130.87
PRBRE107CG0260	PRBRE107CG0260	549	346.07	151	122.3	167.29
PRBRE107CG0270	PRBRE107CG0270	828	625.06	5	2.24	3.07
PRBRE107CG0280	PRBRE107CG0280	762	559.06	16	8.02	10.97
PRBRE107CG0290	PRBRE107CG0290	819	616.06	5	2.27	3.11
PRBRE107CG0300	PRBRE107CG0300	516	313.07	33	29.55	40.41
PRBRE107CG0310	PRBRE107CG0310	1428	1225.06	47	10.75	14.71
PRBRE107CG0320	PRBRE107CG0320	684	481.06	0	0	0
PRBRE107CG0330	PRBRE107CG0330	561	358.07	121	94.72	129.56
PRBRE107CG0340	PRBRE107CG0340	918	715.06	2	0.78	1.07
PRBRE107CG0350	PRBRE107CG0350	1368	1165.06	0	0	0
PRBRE107CG0360	PRBRE107CG0360	2199	1996.06	6	0.84	1.15
PRBRE107CG0370	PRBRE107CG0370	1236	1033.06	39	10.58	14.47
PRBRE107CG0380	PRBRE107CG0380	2562	2359.06	93	11.05	15.11
PRBRE107CG0390	PRBRE107CG0390	2415	2212.06	0	0	0
PRBRE107CG0400	PRBRE107CG0400	1521	1318.06	89	18.93	25.89
PRBRE107CG0410	PRBRE107CG0410	4461	4258.06	58	3.82	5.22
PRBRE107CG0420	PRBRE107CG0420	432	229.12	0	0	0
PRBRE107CG0430	PRBRE107CG0430	297	96.09	0	0	0
PRBRE107CG0440	PRBRE107CG0440	360	157.45	0	0	0
PRBRE107CG0450	PRBRE107CG0450	393	190.22	0	0	0
PRBRE107CG0460	PRBRE107CG0460	174	5.16	0	0	0
PRBRE107CG0470	PRBRE107CG0470	303	101.79	0	0	0
PRBRE107CG0480	PRBRE107CG0480	351	148.55	0	0	0
PRBRE107CG0490	PRBRE107CG0490	588	385.06	0	0	0
PRBRE107CG0500	PRBRE107CG0500	534	331.07	0	0	0
PRBRE107CG0510	PRBRE107CG0510	534	331.07	0	0	0
PRBRE107CG0520	PRBRE107CG0520	231	38.28	0	0	0
PRBRE107CG0530	PRBRE107CG0530	300	98.93	0	0	0
PRBRE107CG0540	PRBRE107CG0540	258	60.46	0	0	0
PRBRE107CG0550	PRBRE107CG0550	114	0	0	0	0
PRBRE107CG0560	PRBRE107CG0560	399	196.2	0	0	0
PRBRE107CG0570	PRBRE107CG0570	285	84.82	0	0	0
PRBRE107CG0580	PRBRE107CG0580	726	523.06	0	0	0
PRBRE107CG0590	PRBRE107CG0590	540	337.07	0	0	0
PRBRE107CG0600	PRBRE107CG0600	891	688.06	0	0	0
PRBRE107CG0610	PRBRE107CG0610	510	307.07	0	0	0
PRBRE107CG0620	PRBRE107CG0620	300	98.93	0	0	0
PRBRE107CG0630	PRBRE107CG0630	243	47.8	0	0	0
PRBRE107CG0640	PRBRE107CG0640	246	50.27	0	0	0
PRBRE107CG0650	PRBRE107CG0650	111	0	0	0	0
PRBRE107CG0660	PRBRE107CG0660	414	211.16	0	0	0
PRBRE107CG0670	PRBRE107CG0670	312	110.43	0	0	0
PRBRE107CG0680	PRBRE107CG0680	453	250.1	0	0	0
PRBRE107CG0690	PRBRE107CG0690	159	1.28	0	0	0
PRBRE107CG0700	PRBRE107CG0700	318	116.23	0	0	0
PRBRE107CG0710	PRBRE107CG0710	546	343.07	0	0	0
PRBRE107CG0720	PRBRE107CG0720	459	256.09	0	0	0
PRBRE107CG0730	PRBRE107CG0730	258	60.46	0	0	0
PRBRE107CG0740	PRBRE107CG0740	846	643.06	0	0	0
PRBRE107CG0750	PRBRE107CG0750	324	122.06	0	0	0
PRBRE107CG0760	PRBRE107CG0760	495	292.08	0	0	0
PRBRE107CG0770	PRBRE107CG0770	411	208.16	0	0	0
PRBRE107CG0780	PRBRE107CG0780	222	31.59	0	0	0
PRBRE107CG0790	PRBRE107CG0790	201	17.82	0	0	0
PRBRE107CG0800	PRBRE107CG0800	381	178.28	0	0	0
PRBRE107CG0810	PRBRE107CG0810	348	145.59	0	0	0
PRBRE107CG0820	PRBRE107CG0820	1239	1036.06	4	1.08	1.48
PRBRE107CG0830	PRBRE107CG0830	1029	826.06	174	59.04	80.76
PRBRE107CG0840	PRBRE107CG0840	2829	2626.06	307	32.77	44.82
PRBRE107CG0850	PRBRE107CG0850	234	40.6	13	89.74	122.76
PRBRE107CG0860	PRBRE107CG0860	1680	1477.06	118	22.39	30.63
PRBRE107CG0870	PRBRE107CG0870	1083	880.06	24	7.64	10.46
PRBRE107CG0880	PRBRE107CG0880	2058	1855.06	6	0.91	1.24
PRBRE107CG0890	PRBRE107CG0890	1203	1000.06	235	65.87	90.1
PRBRE107CG0900	PRBRE107CG0900	2787	2584.06	285	30.91	42.29
PRBRE107CG0910	PRBRE107CG0910	2175	1972.06	713	101.34	138.62
PRBRE107CG0920	PRBRE107CG0920	1548	1345.06	937	195.26	267.09
PRBRE107CG0930	PRBRE107CG0930	1239	1036.06	284	76.83	105.1
PRBRE107CG0940	PRBRE107CG0940	1938	1735.06	72	11.63	15.91
PRBRE107CG0950	PRBRE107CG0950	1077	874.06	232	74.4	101.77
PRBRE107CG0960	PRBRE107CG0960	4698	4495.06	449	28	38.3
PRBRE107CG0970	PRBRE107CG0970	693	490.06	21	12.01	16.43
PRBRE107CG0980	PRBRE107CG0980	126	0	0	0	0
PRBRE107CG0990	PRBRE107CG0990	225	33.77	0	0	0
PRBRE107CG1000	PRBRE107CG1000	558	355.07	0	0	0
PRBRE107CG1010	PRBRE107CG1010	339	136.73	13	26.65	36.45
PRBRE107CG1020	PRBRE107CG1020	4179	3976.06	7	0.49	0.68
PRBRE107CG1030	PRBRE107CG1030	681	478.06	7	4.1	5.61
PRBRE107CG1040	PRBRE107CG1040	1188	985.06	78	22.19	30.36
PRBRE107CG1050	PRBRE107CG1050	405	202.18	0	0	0
PRBRE107CG1060	PRBRE107CG1060	237	42.96	0	0	0
PRBRE107CG1070	PRBRE107CG1070	207	21.46	0	0	0
PRBRE107CG1080	PRBRE107CG1080	1290	1087.06	0	0	0
PRBRE107CG1090	PRBRE107CG1090	276	76.52	0	0	0
PRBRE107CG1100	PRBRE107CG1100	480	277.08	0	0	0
PRBRE107CG1110	PRBRE107CG1110	120	0	0	0	0
PRBRE107CG1120	PRBRE107CG1120	276	76.52	0	0	0
PRBRE107CG1130	PRBRE107CG1130	150	0	0	0	0
PRBRE107CG1140	PRBRE107CG1140	261	63.08	0	0	0
PRBRE107CG1150	PRBRE107CG1150	363	160.42	0	0	0
PRBRE107CG1160	PRBRE107CG1160	231	38.28	0	0	0
PRBRE107CG1170	PRBRE107CG1170	456	253.09	0	0	0
PRBRE107CG1180	PRBRE107CG1180	513	310.07	0	0	0
PRBRE107CG1190	PRBRE107CG1190	408	205.17	0	0	0
PRBRE107CG1200	PRBRE107CG1200	348	145.59	0	0	0
PRBRE107CG1210	PRBRE107CG1210	951	748.06	0	0	0
PRBRE107CG1220	PRBRE107CG1220	321	119.14	0	0	0
PRBRE107CG1230	PRBRE107CG1230	483	280.08	0	0	0
PRBRE107CG1240	PRBRE107CG1240	294	93.25	0	0	0
PRBRE108CG0010	PRBRE108CG0010	360	157.45	0	0	0
PRBRE108CG0020	PRBRE108CG0020	1173	970.06	0	0	0
PRBRE108CG0030	PRBRE108CG0030	327	124.98	0	0	0
PRBRE108CG0040	PRBRE108CG0040	426	223.13	0	0	0
PRBRE108CG0050	PRBRE108CG0050	207	21.46	0	0	0
PRBRE108CG0060	PRBRE108CG0060	291	90.42	0	0	0
PRBRE108CG0070	PRBRE108CG0070	312	110.43	3	7.61	10.42
PRBRE108CG0080	PRBRE108CG0080	324	122.06	21.2	48.68	66.58
PRBRE108CG0090	PRBRE108CG0090	348	145.59	2	3.85	5.27
PRBRE108CG0100	PRBRE108CG0100	777	574.06	0	0	0
PRBRE108CG0110	PRBRE108CG0110	831	628.06	3	1.34	1.83
PRBRE108CG0120	PRBRE108CG0120	456	253.09	0	0	0
PRBRE108CG0130	PRBRE108CG0130	489	286.08	0	0	0
PRBRE108CG0140	PRBRE108CG0140	366	163.39	0	0	0
PRBRE108CG0150	PRBRE108CG0150	228	36	0	0	0
PRBRE108CG0160	PRBRE108CG0160	117	0	0	0	0
PRBRE108CG0170	PRBRE108CG0170	159	1.28	0	0	0
PRBRE108CG0180	PRBRE108CG0180	1422	1219.06	226	51.96	71.08
PRBRE108CG0190	PRBRE108CG0190	1653	1450.06	1079	208.57	285.3
PRBRE108CG0200	PRBRE108CG0200	249	52.77	0	0	0
PRBRE108CG0210	PRBRE108CG0210	543	340.07	0	0	0
PRBRE108CG0220	PRBRE108CG0220	321	119.14	0	0	0
PRBRE108CG0230	PRBRE108CG0230	402	199.19	0	0	0
PRBRE108CG0240	PRBRE108CG0240	378	175.3	0	0	0
PRBRE108CG0250	PRBRE108CG0250	537	334.07	1	0.84	1.15
PRBRE108CG0260	PRBRE108CG0260	198	16.11	0	0	0
PRBRE108CG0270	PRBRE108CG0270	1605	1402.06	8	1.6	2.19
PRBRE108CG0280	PRBRE108CG0280	3435	3232.06	254	22.03	30.13
PRBRE108CG0290	PRBRE108CG0290	2655	2452.06	438	50.07	68.49
PRBRE108CG0300	PRBRE108CG0300	1368	1165.06	314	75.54	103.33
PRBRE108CG0310	PRBRE108CG0310	2427	2224.06	370	46.63	63.78
PRBRE108CG0320	PRBRE108CG0320	699	496.06	138	77.98	106.66
PRBRE108CG0330	PRBRE108CG0330	1059	856.06	327	107.07	146.46
PRBRE108CG0340	PRBRE108CG0340	750	547.06	6	3.07	4.21
PRBRE108CG0350	PRBRE108CG0350	1920	1717.06	194.96	31.83	43.53
PRBRE108CG0360	PRBRE108CG0360	819	616.06	0	0	0
PRBRE108CG0370	PRBRE108CG0370	2187	1984.06	459	64.84	88.7
PRBRE108CG0380	PRBRE108CG0380	750	547.06	113	57.9	79.2
PRBRE108CG0390	PRBRE108CG0390	1920	1717.06	30.04	4.9	6.71
PRBRE108CG0400	PRBRE108CG0400	270	71.08	0	0	0
PRBRE108CG0410	PRBRE108CG0410	3033	2830.06	2	0.2	0.27
PRBRE108CG0420	PRBRE108CG0420	180	7.39	0	0	0
PRBRE108CG0430	PRBRE108CG0430	3687	3484.06	1	0.08	0.11
PRBRE108CG0440	PRBRE108CG0440	1449	1246.06	341	76.71	104.92
PRBRE108CG0450	PRBRE108CG0450	1263	1060.06	358	94.66	129.48
PRBRE108CG0460	PRBRE108CG0460	1002	799.06	33	11.58	15.83
PRBRE108CG0470	PRBRE108CG0470	1398	1195.06	408	95.69	130.9
PRBRE108CG0480	PRBRE108CG0480	918	715.06	287	112.5	153.89
PRBRE108CG0490	PRBRE108CG0490	474	271.08	0	0	0
PRBRE108CG0500	PRBRE108CG0500	513	310.07	166	150.06	205.26
PRBRE108CG0510	PRBRE108CG0510	3036	2833.06	0	0	0
PRBRE108CG0520	PRBRE108CG0520	1659	1456.06	1367	263.15	359.96
PRBRE108CG0530	PRBRE108CG0530	2994	2791.06	477	47.9	65.53
PRBRE108CG0540	PRBRE108CG0540	963	760.06	54	19.91	27.24
PRBRE108CG0550	PRBRE108CG0550	1455	1252.06	89	19.92	27.25
PRBRE108CG0560	PRBRE108CG0560	999	796.06	5	1.76	2.41
PRBRE108CG0570	PRBRE108CG0570	2430	2227.06	325	40.9	55.95
PRBRE108CG0580	PRBRE108CG0580	1407	1204.06	3	0.7	0.96
PRBRE108CG0590	PRBRE108CG0590	612	409.06	0	0	0
PRBRE108CG0600	PRBRE108CG0600	654	451.06	37	22.99	31.45
PRBRE108CG0610	PRBRE108CG0610	573	370.06	0	0	0
PRBRE108CG0620	PRBRE108CG0620	507	304.07	13	11.98	16.39
PRBRE108CG0630	PRBRE108CG0630	519	316.07	0	0	0
PRBRE108CG0640	PRBRE108CG0640	219	29.45	0	0	0
PRBRE108CG0650	PRBRE108CG0650	1068	865.06	219	70.96	97.06
PRBRE108CG0660	PRBRE108CG0660	549	346.07	0	0	0
PRBRE108CG0670	PRBRE108CG0670	354	151.51	0	0	0
PRBRE108CG0680	PRBRE108CG0680	867	664.06	0	0	0
PRBRE108CG0690	PRBRE108CG0690	225	33.77	0	0	0
PRBRE108CG0700	PRBRE108CG0700	696	493.06	0	0	0
PRBRE108CG0710	PRBRE108CG0710	336	133.79	2	4.19	5.73
PRBRE108CG0720	PRBRE108CG0720	1032	829.06	0	0	0
PRBRE108CG0730	PRBRE108CG0730	351	148.55	0	0	0
PRBRE108CG0740	PRBRE108CG0740	204	19.61	0	0	0
PRBRE108CG0750	PRBRE108CG0750	804	601.06	0	0	0
PRBRE108CG0760	PRBRE108CG0760	237	42.96	0	0	0
PRBRE108CG0770	PRBRE108CG0770	408	205.17	0	0	0
PRBRE108CG0780	PRBRE108CG0780	2097	1894.06	0	0	0
PRBRE108CG0790	PRBRE108CG0790	624	421.06	2125	1414.58	1934.97
PRBRE108CG0800	PRBRE108CG0800	1422	1219.06	45	10.35	14.15
PRBRE108CG0810	PRBRE108CG0810	813	610.06	0	0	0
PRBRE108CG0820	PRBRE108CG0820	828	625.06	279	125.11	171.14
PRBRE108CG0830	PRBRE108CG0830	714	511.06	116	63.62	87.03
PRBRE108CG0840	PRBRE108CG0840	105	0	0	0	0
PRBRE108CG0850	PRBRE108CG0850	831	628.06	30.72	13.71	18.75
PRBRE108CG0860	PRBRE108CG0860	1134	931.06	90	27.09	37.06
PRBRE108CG0870	PRBRE108CG0870	1581	1378.06	527	107.19	146.62
PRBRE108CG0880	PRBRE108CG0880	636	433.06	60	38.83	53.12
PRBRE108CG0890	PRBRE108CG0890	1104	901.06	136	42.31	57.87
PRBRE108CG0900	PRBRE108CG0900	360	157.45	0	0	0
PRBRE108CG0910	PRBRE108CG0910	621	418.06	0	0	0
PRBRE108CG0920	PRBRE108CG0920	789	586.06	0	0	0
PRBRE108CG0930	PRBRE108CG0930	399	196.2	0	0	0
PRBRE108CG0940	PRBRE108CG0940	918	715.06	0	0	0
PRBRE108CG0950	PRBRE108CG0950	1317	1114.06	1.37	0.35	0.47
PRBRE108CG0960	PRBRE108CG0960	471	268.09	0.63	0.65	0.89
PRBRE108CG0970	PRBRE108CG0970	531	328.07	0	0	0
PRBRE108CG0980	PRBRE108CG0980	321	119.14	0	0	0
PRBRE108CG0990	PRBRE108CG0990	333	130.85	0	0	0
PRBRE108CG1000	PRBRE108CG1000	519	316.07	0	0	0
PRBRE108CG1010	PRBRE108CG1010	1413	1210.06	210	48.64	66.54
PRBRE108CG1020	PRBRE108CG1020	291	90.42	0	0	0
PRBRE108CG1030	PRBRE108CG1030	864	661.06	0	0	0
PRBRE108CG1040	PRBRE108CG1040	918	715.06	13	5.1	6.97
PRBRE108CG1050	PRBRE108CG1050	1839	1636.06	181	31.01	42.42
PRBRE108CG1060	PRBRE108CG1060	1575	1372.06	27	5.52	7.54
PRBRE108CG1070	PRBRE108CG1070	870	667.06	0	0	0
PRBRE108CG1080	PRBRE108CG1080	279	79.27	0	0	0
PRBRE108CG1090	PRBRE108CG1090	684	481.06	0	0	0
PRBRE108CG1100	PRBRE108CG1100	432	229.12	0	0	0
PRBRE108CG1110	PRBRE108CG1110	237	42.96	0	0	0
PRBRE108CG1120	PRBRE108CG1120	216	27.37	0	0	0
PRBRE108CG1130	PRBRE108CG1130	333	130.85	0	0	0
PRBRE108CG1140	PRBRE108CG1140	294	93.25	0	0	0
PRBRE108CG1150	PRBRE108CG1150	267	68.39	36	147.54	201.82
PRBRE108CG1160	PRBRE108CG1160	2184	1981.06	381	53.91	73.74
PRBRE108CG1170	PRBRE108CG1170	2172	1969.06	146	20.78	28.43
PRBRE108CG1180	PRBRE108CG1180	666	463.06	0	0	0
PRBRE109CG0010	PRBRE109CG0010	300	98.93	0	0	0
PRBRE109CG0020	PRBRE109CG0020	327	124.98	0	0	0
PRBRE10CG0010	PRBRE10CG0010	1833	1630.06	0	0	0
PRBRE10CG0020	PRBRE10CG0020	1302	1099.06	69	17.6	24.07
PRBRE10CG0030	PRBRE10CG0030	468	265.09	0	0	0
PRBRE110CG0010	PRBRE110CG0010	216	27.37	0	0	0
PRBRE110CG0020	PRBRE110CG0020	315	113.33	0	0	0
PRBRE110CG0030	PRBRE110CG0030	375	172.32	0	0	0
PRBRE110CG0040	PRBRE110CG0040	267	68.39	0	0	0
PRBRE110CG0050	PRBRE110CG0050	402	199.19	0	0	0
PRBRE110CG0060	PRBRE110CG0060	120	0	0	0	0
PRBRE110CG0070	PRBRE110CG0070	348	145.59	0	0	0
PRBRE110CG0080	PRBRE110CG0080	213	25.34	0	0	0
PRBRE110CG0090	PRBRE110CG0090	402	199.19	0	0	0
PRBRE110CG0100	PRBRE110CG0100	303	101.79	0	0	0
PRBRE110CG0110	PRBRE110CG0110	207	21.46	0	0	0
PRBRE110CG0120	PRBRE110CG0120	456	253.09	0	0	0
PRBRE110CG0130	PRBRE110CG0130	378	175.3	0	0	0
PRBRE110CG0140	PRBRE110CG0140	240	45.36	0	0	0
PRBRE110CG0150	PRBRE110CG0150	936	733.06	0	0	0
PRBRE110CG0160	PRBRE110CG0160	498	295.07	0	0	0
PRBRE110CG0170	PRBRE110CG0170	135	0	0	0	0
PRBRE110CG0180	PRBRE110CG0180	1446	1243.06	0	0	0
PRBRE110CG0190	PRBRE110CG0190	141	0	0	0	0
PRBRE110CG0200	PRBRE110CG0200	552	349.07	0	0	0
PRBRE110CG0210	PRBRE110CG0210	1152	949.06	0	0	0
PRBRE110CG0220	PRBRE110CG0220	849	646.06	1	0.43	0.59
PRBRE110CG0230	PRBRE110CG0230	486	283.08	0	0	0
PRBRE110CG0240	PRBRE110CG0240	195	14.46	0	0	0
PRBRE110CG0250	PRBRE110CG0250	882	679.06	0	0	0
PRBRE110CG0260	PRBRE110CG0260	750	547.06	0	0	0
PRBRE110CG0270	PRBRE110CG0270	654	451.06	0	0	0
PRBRE110CG0280	PRBRE110CG0280	204	19.61	0	0	0
PRBRE110CG0290	PRBRE110CG0290	216	27.37	0	0	0
PRBRE110CG0300	PRBRE110CG0300	1605	1402.06	3	0.6	0.82
PRBRE110CG0310	PRBRE110CG0310	384	181.27	0	0	0
PRBRE110CG0320	PRBRE110CG0320	438	235.11	0	0	0
PRBRE110CG0330	PRBRE110CG0330	336	133.79	0	0	0
PRBRE110CG0340	PRBRE110CG0340	177	6.23	0	0	0
PRBRE110CG0350	PRBRE110CG0350	309	107.54	0	0	0
PRBRE110CG0360	PRBRE110CG0360	435	232.12	0	0	0
PRBRE110CG0370	PRBRE110CG0370	636	433.06	0	0	0
PRBRE110CG0380	PRBRE110CG0380	375	172.32	0	0	0
PRBRE110CG0390	PRBRE110CG0390	1230	1027.06	0	0	0
PRBRE110CG0400	PRBRE110CG0400	159	1.28	0	0	0
PRBRE110CG0410	PRBRE110CG0410	324	122.06	0	0	0
PRBRE110CG0420	PRBRE110CG0420	1116	913.06	0	0	0
PRBRE110CG0430	PRBRE110CG0430	1221	1018.06	5	1.38	1.88
PRBRE110CG0440	PRBRE110CG0440	891	688.06	0	0	0
PRBRE110CG0450	PRBRE110CG0450	318	116.23	0	0	0
PRBRE110CG0460	PRBRE110CG0460	1275	1072.06	0	0	0
PRBRE110CG0470	PRBRE110CG0470	972	769.06	0	0	0
PRBRE110CG0480	PRBRE110CG0480	693	490.06	0	0	0
PRBRE110CG0490	PRBRE110CG0490	732	529.06	0	0	0
PRBRE110CG0500	PRBRE110CG0500	1152	949.06	0	0	0
PRBRE111CG0010	PRBRE111CG0010	756	553.06	0	0	0
PRBRE111CG0020	PRBRE111CG0020	1521	1318.06	1	0.21	0.29
PRBRE112CG0010	PRBRE112CG0010	795	592.06	0	0	0
PRBRE112CG0020	PRBRE112CG0020	510	307.07	0	0	0
PRBRE112CG0030	PRBRE112CG0030	189	11.39	0	0	0
PRBRE112CG0040	PRBRE112CG0040	900	697.06	0	0	0
PRBRE112CG0050	PRBRE112CG0050	465	262.09	0	0	0
PRBRE112CG0060	PRBRE112CG0060	291	90.42	0	0	0
PRBRE112CG0070	PRBRE112CG0070	288	87.61	0	0	0
PRBRE112CG0080	PRBRE112CG0080	669	466.06	0	0	0
PRBRE112CG0090	PRBRE112CG0090	1053	850.06	20.02	6.6	9.03
PRBRE112CG0100	PRBRE112CG0100	1074	871.06	0	0	0
PRBRE112CG0110	PRBRE112CG0110	501	298.07	0	0	0
PRBRE112CG0120	PRBRE112CG0120	264	65.72	0	0	0
PRBRE112CG0130	PRBRE112CG0130	396	193.21	0	0	0
PRBRE112CG0140	PRBRE112CG0140	468	265.09	0	0	0
PRBRE112CG0150	PRBRE112CG0150	657	454.06	0	0	0
PRBRE112CG0160	PRBRE112CG0160	318	116.23	0	0	0
PRBRE112CG0170	PRBRE112CG0170	270	71.08	0	0	0
PRBRE112CG0180	PRBRE112CG0180	4137	3934.06	853	60.77	83.13
PRBRE112CG0190	PRBRE112CG0190	339	136.73	0	0	0
PRBRE112CG0200	PRBRE112CG0200	549	346.07	0	0	0
PRBRE112CG0210	PRBRE112CG0210	630	427.06	16	10.5	14.36
PRBRE112CG0220	PRBRE112CG0220	414	211.16	3	3.98	5.45
PRBRE112CG0230	PRBRE112CG0230	489	286.08	650	636.86	871.15
PRBRE112CG0240	PRBRE112CG0240	699	496.06	122	68.94	94.29
PRBRE112CG0250	PRBRE112CG0250	5406	5203.06	31	1.67	2.28
PRBRE112CG0260	PRBRE112CG0260	372	169.34	0	0	0
PRBRE112CG0270	PRBRE112CG0270	399	196.2	0	0	0
PRBRE112CG0280	PRBRE112CG0280	555	352.07	2	1.59	2.18
PRBRE112CG0290	PRBRE112CG0290	642	439.06	0	0	0
PRBRE112CG0300	PRBRE112CG0300	261	63.08	0	0	0
PRBRE112CG0310	PRBRE112CG0310	744	541.06	0	0	0
PRBRE112CG0320	PRBRE112CG0320	873	670.06	0	0	0
PRBRE112CG0330	PRBRE112CG0330	3147	2944.06	351	33.42	45.71
PRBRE112CG0340	PRBRE112CG0340	789	586.06	0	0	0
PRBRE112CG0350	PRBRE112CG0350	1029	826.06	0	0	0
PRBRE112CG0360	PRBRE112CG0360	903	700.06	6	2.4	3.29
PRBRE112CG0370	PRBRE112CG0370	1626	1423.06	0	0	0
PRBRE112CG0380	PRBRE112CG0380	240	45.36	0	0	0
PRBRE112CG0390	PRBRE112CG0390	117	0	0	0	0
PRBRE112CG0400	PRBRE112CG0400	558	355.07	0	0	0
PRBRE112CG0410	PRBRE112CG0410	249	52.77	0	0	0
PRBRE112CG0420	PRBRE112CG0420	357	154.48	0	0	0
PRBRE112CG0430	PRBRE112CG0430	234	40.6	0	0	0
PRBRE112CG0440	PRBRE112CG0440	225	33.77	0	0	0
PRBRE112CG0450	PRBRE112CG0450	264	65.72	0	0	0
PRBRE112CG0460	PRBRE112CG0460	273	73.79	0	0	0
PRBRE112CG0470	PRBRE112CG0470	723	520.06	0	0	0
PRBRE112CG0480	PRBRE112CG0480	465	262.09	0	0	0
PRBRE112CG0490	PRBRE112CG0490	1203	1000.06	0	0	0
PRBRE112CG0500	PRBRE112CG0500	243	47.8	0	0	0
PRBRE112CG0510	PRBRE112CG0510	282	82.03	0	0	0
PRBRE112CG0520	PRBRE112CG0520	810	607.06	0	0	0
PRBRE112CG0530	PRBRE112CG0530	264	65.72	0	0	0
PRBRE112CG0540	PRBRE112CG0540	762	559.06	0	0	0
PRBRE112CG0550	PRBRE112CG0550	489	286.08	0	0	0
PRBRE112CG0560	PRBRE112CG0560	378	175.3	0	0	0
PRBRE112CG0570	PRBRE112CG0570	462	259.09	0	0	0
PRBRE112CG0580	PRBRE112CG0580	453	250.1	0	0	0
PRBRE112CG0590	PRBRE112CG0590	168	3.31	0	0	0
PRBRE112CG0600	PRBRE112CG0600	378	175.3	0	0	0
PRBRE112CG0610	PRBRE112CG0610	264	65.72	0	0	0
PRBRE112CG0620	PRBRE112CG0620	405	202.18	0	0	0
PRBRE112CG0630	PRBRE112CG0630	474	271.08	0	0	0
PRBRE112CG0640	PRBRE112CG0640	255	57.87	0	0	0
PRBRE112CG0650	PRBRE112CG0650	339	136.73	0	0	0
PRBRE112CG0660	PRBRE112CG0660	264	65.72	0	0	0
PRBRE112CG0670	PRBRE112CG0670	480	277.08	0	0	0
PRBRE112CG0680	PRBRE112CG0680	216	27.37	0	0	0
PRBRE112CG0690	PRBRE112CG0690	327	124.98	0	0	0
PRBRE112CG0700	PRBRE112CG0700	909	706.06	0	0	0
PRBRE112CG0710	PRBRE112CG0710	309	107.54	0	0	0
PRBRE112CG0720	PRBRE112CG0720	1041	838.06	0	0	0
PRBRE112CG0730	PRBRE112CG0730	315	113.33	0	0	0
PRBRE112CG0740	PRBRE112CG0740	495	292.08	0	0	0
PRBRE112CG0750	PRBRE112CG0750	675	472.06	0	0	0
PRBRE112CG0760	PRBRE112CG0760	435	232.12	0	0	0
PRBRE112CG0770	PRBRE112CG0770	633	430.06	0	0	0
PRBRE112CG0780	PRBRE112CG0780	450	247.1	0	0	0
PRBRE112CG0790	PRBRE112CG0790	330	127.91	0	0	0
PRBRE112CG0800	PRBRE112CG0800	306	104.66	0	0	0
PRBRE112CG0810	PRBRE112CG0810	162	1.85	0	0	0
PRBRE112CG0820	PRBRE112CG0820	909	706.06	0	0	0
PRBRE112CG0830	PRBRE112CG0830	306	104.66	0	0	0
PRBRE112CG0840	PRBRE112CG0840	336	133.79	0	0	0
PRBRE112CG0850	PRBRE112CG0850	378	175.3	0	0	0
PRBRE112CG0860	PRBRE112CG0860	222	31.59	0	0	0
PRBRE112CG0870	PRBRE112CG0870	621	418.06	0	0	0
PRBRE112CG0880	PRBRE112CG0880	414	211.16	0	0	0
PRBRE112CG0890	PRBRE112CG0890	693	490.06	0	0	0
PRBRE112CG0900	PRBRE112CG0900	582	379.06	0	0	0
PRBRE112CG0910	PRBRE112CG0910	234	40.6	0	0	0
PRBRE112CG0920	PRBRE112CG0920	621	418.06	0	0	0
PRBRE112CG0930	PRBRE112CG0930	186	9.98	0	0	0
PRBRE112CG0940	PRBRE112CG0940	513	310.07	0	0	0
PRBRE112CG0950	PRBRE112CG0950	492	289.08	0	0	0
PRBRE112CG0960	PRBRE112CG0960	384	181.27	0	0	0
PRBRE112CG0970	PRBRE112CG0970	159	1.28	0	0	0
PRBRE112CG0980	PRBRE112CG0980	369	166.37	0	0	0
PRBRE112CG0990	PRBRE112CG0990	240	45.36	0	0	0
PRBRE112CG1000	PRBRE112CG1000	813	610.06	2	0.92	1.26
PRBRE112CG1010	PRBRE112CG1010	195	14.46	0	0	0
PRBRE112CG1020	PRBRE112CG1020	612	409.06	0	0	0
PRBRE112CG1030	PRBRE112CG1030	801	598.06	0	0	0
PRBRE112CG1040	PRBRE112CG1040	333	130.85	0	0	0
PRBRE112CG1050	PRBRE112CG1050	999	796.06	0	0	0
PRBRE112CG1060	PRBRE112CG1060	534	331.07	0	0	0
PRBRE112CG1070	PRBRE112CG1070	201	17.82	0	0	0
PRBRE112CG1080	PRBRE112CG1080	462	259.09	0	0	0
PRBRE112CG1090	PRBRE112CG1090	414	211.16	0	0	0
PRBRE112CG1100	PRBRE112CG1100	243	47.8	0	0	0
PRBRE112CG1110	PRBRE112CG1110	633	430.06	0	0	0
PRBRE112CG1120	PRBRE112CG1120	162	1.85	0	0	0
PRBRE112CG1130	PRBRE112CG1130	852	649.06	0	0	0
PRBRE112CG1140	PRBRE112CG1140	495	292.08	0	0	0
PRBRE112CG1150	PRBRE112CG1150	177	6.23	0	0	0
PRBRE112CG1160	PRBRE112CG1160	351	148.55	0	0	0
PRBRE113CG0010	PRBRE113CG0010	1743	1540.06	84	15.29	20.91
PRBRE113CG0020	PRBRE113CG0020	291	90.42	0	0	0
PRBRE113CG0030	PRBRE113CG0030	2661	2458.06	334	38.09	52.1
PRBRE113CG0040	PRBRE113CG0040	786	583.06	16	7.69	10.52
PRBRE113CG0050	PRBRE113CG0050	567	364.07	298	229.43	313.83
PRBRE113CG0060	PRBRE113CG0060	1014	811.06	9	3.11	4.25
PRBRE113CG0070	PRBRE113CG0070	459	256.09	0	0	0
PRBRE113CG0080	PRBRE113CG0080	1272	1069.06	230	60.3	82.49
PRBRE113CG0090	PRBRE113CG0090	1233	1030.06	222	60.41	82.63
PRBRE113CG0100	PRBRE113CG0100	4998	4795.06	582	34.02	46.54
PRBRE113CG0110	PRBRE113CG0110	2307	2104.06	687	91.52	125.19
PRBRE113CG0120	PRBRE113CG0120	3450	3247.06	1057	91.24	124.81
PRBRE113CG0130	PRBRE113CG0130	1569	1366.06	50	10.26	14.03
PRBRE113CG0140	PRBRE113CG0140	2310	2107.06	93	12.37	16.92
PRBRE113CG0150	PRBRE113CG0150	4563	4360.06	212	13.63	18.64
PRBRE113CG0160	PRBRE113CG0160	1473	1270.06	155	34.21	46.79
PRBRE113CG0170	PRBRE113CG0170	1434	1231.06	170	38.71	52.95
PRBRE113CG0180	PRBRE113CG0180	1233	1030.06	116	31.57	43.18
PRBRE113CG0190	PRBRE113CG0190	879	676.06	356	147.6	201.9
PRBRE113CG0200	PRBRE113CG0200	4668	4465.06	250	15.69	21.47
PRBRE113CG0210	PRBRE113CG0210	2871	2668.06	183.63	19.29	26.39
PRBRE113CG0220	PRBRE113CG0220	681	478.06	43.29	25.38	34.72
PRBRE113CG0230	PRBRE113CG0230	1161	958.06	184.08	53.86	73.67
PRBRE113CG0240	PRBRE113CG0240	711	508.06	213	117.51	160.74
PRBRE113CG0250	PRBRE113CG0250	1518	1315.06	5	1.07	1.46
PRBRE113CG0260	PRBRE113CG0260	948	745.06	177	66.59	91.08
PRBRE113CG0270	PRBRE113CG0270	1299	1096.06	581	148.58	203.24
PRBRE113CG0280	PRBRE113CG0280	987	784.06	27	9.65	13.2
PRBRE113CG0290	PRBRE113CG0290	732	529.06	234	123.97	169.58
PRBRE113CG0300	PRBRE113CG0300	324	122.06	39	89.56	122.51
PRBRE113CG0310	PRBRE113CG0310	2388	2185.06	882	113.14	154.76
PRBRE113CG0320	PRBRE113CG0320	2079	1876.06	63	9.41	12.88
PRBRE113CG0330	PRBRE113CG0330	951	748.06	95	35.6	48.69
PRBRE113CG0340	PRBRE113CG0340	201	17.82	12	188.73	258.15
PRBRE113CG0350	PRBRE113CG0350	846	643.06	10	4.36	5.96
PRBRE113CG0360	PRBRE113CG0360	804	601.06	6	2.8	3.83
PRBRE113CG0370	PRBRE113CG0370	1362	1159.06	146	35.31	48.3
PRBRE113CG0380	PRBRE113CG0380	5139	4936.06	301	17.09	23.38
PRBRE113CG0390	PRBRE113CG0390	1446	1243.06	527	118.83	162.55
PRBRE113CG0400	PRBRE113CG0400	3507	3304.06	980	83.14	113.72
PRBRE113CG0410	PRBRE113CG0410	1326	1123.06	156	38.93	53.26
PRBRE113CG0420	PRBRE113CG0420	2376	2173.06	132	17.03	23.29
PRBRE113CG0430	PRBRE113CG0430	2364	2161.06	255	33.07	45.24
PRBRE113CG0440	PRBRE113CG0440	450	247.1	7	7.94	10.86
PRBRE113CG0450	PRBRE113CG0450	705	502.06	17.73	9.9	13.54
PRBRE113CG0460	PRBRE113CG0460	2319	2116.06	221.27	29.31	40.09
PRBRE113CG0470	PRBRE113CG0470	2508	2305.06	389	47.3	64.7
PRBRE113CG0480	PRBRE113CG0480	1671	1468.06	168	32.08	43.88
PRBRE113CG0490	PRBRE113CG0490	1434	1231.06	196	44.63	61.04
PRBRE113CG0500	PRBRE113CG0500	549	346.07	71	57.51	78.66
PRBRE113CG0510	PRBRE113CG0510	1077	874.06	84.42	27.07	37.03
PRBRE113CG0520	PRBRE113CG0520	357	154.48	70.58	128.06	175.17
PRBRE113CG0530	PRBRE113CG0530	1020	817.06	501	171.87	235.1
PRBRE113CG0540	PRBRE113CG0540	1053	850.06	485	159.92	218.75
PRBRE113CG0550	PRBRE113CG0550	1092	889.06	107	33.73	46.14
PRBRE113CG0560	PRBRE113CG0560	783	580.06	45	21.74	29.74
PRBRE113CG0570	PRBRE113CG0570	1137	934.06	1397	419.22	573.44
PRBRE113CG0580	PRBRE113CG0580	1632	1429.06	226	44.33	60.63
PRBRE113CG0590	PRBRE113CG0590	1674	1471.06	309	58.88	80.54
PRBRE113CG0600	PRBRE113CG0600	2493	2290.06	191	23.38	31.98
PRBRE113CG0610	PRBRE113CG0610	669	466.06	330	198.47	271.48
PRBRE113CG0620	PRBRE113CG0620	2436	2233.06	367	46.07	63.01
PRBRE113CG0630	PRBRE113CG0630	297	96.09	5	14.59	19.95
PRBRE113CG0640	PRBRE113CG0640	1302	1099.06	275	70.13	95.93
PRBRE113CG0650	PRBRE113CG0650	2970	2767.06	240	24.31	33.25
PRBRE113CG0660	PRBRE113CG0660	750	547.06	7152	3664.46	5012.5
PRBRE113CG0670	PRBRE113CG0670	909	706.06	0	0	0
PRBRE113CG0680	PRBRE113CG0680	774	571.06	3	1.47	2.01
PRBRE113CG0690	PRBRE113CG0690	147	0	0	0	0
PRBRE113CG0700	PRBRE113CG0700	243	47.8	0	0	0
PRBRE113CG0710	PRBRE113CG0710	312	110.43	0	0	0
PRBRE113CG0720	PRBRE113CG0720	411	208.16	0	0	0
PRBRE113CG0730	PRBRE113CG0730	573	370.06	0	0	0
PRBRE113CG0740	PRBRE113CG0740	558	355.07	119	93.94	128.5
PRBRE113CG0750	PRBRE113CG0750	321	119.14	0	0	0
PRBRE113CG0760	PRBRE113CG0760	819	616.06	0	0	0
PRBRE113CG0770	PRBRE113CG0770	501	298.07	0	0	0
PRBRE113CG0780	PRBRE113CG0780	306	104.66	0	0	0
PRBRE113CG0790	PRBRE113CG0790	357	154.48	1	1.81	2.48
PRBRE113CG0800	PRBRE113CG0800	693	490.06	0	0	0
PRBRE113CG0810	PRBRE113CG0810	945	742.06	0	0	0
PRBRE113CG0820	PRBRE113CG0820	1566	1363.06	155	31.87	43.6
PRBRE113CG0830	PRBRE113CG0830	363	160.42	1411	2465.42	3372.37
PRBRE113CG0840	PRBRE113CG0840	1509	1306.06	857	183.92	251.58
PRBRE113CG0850	PRBRE113CG0850	990	787.06	493	175.57	240.16
PRBRE113CG0860	PRBRE113CG0860	1068	865.06	155	50.22	68.7
PRBRE113CG0870	PRBRE113CG0870	2391	2188.06	545	69.82	95.5
PRBRE113CG0880	PRBRE113CG0880	795	592.06	668	316.25	432.59
PRBRE113CG0890	PRBRE113CG0890	2223	2020.06	901	125.02	171.01
PRBRE113CG0900	PRBRE113CG0900	135	0	0	0	0
PRBRE113CG0910	PRBRE113CG0910	930	727.06	64	24.67	33.75
PRBRE113CG0920	PRBRE113CG0920	258	60.46	0	0	0
PRBRE113CG0930	PRBRE113CG0930	1278	1075.06	0	0	0
PRBRE113CG0940	PRBRE113CG0940	1107	904.06	0	0	0
PRBRE113CG0950	PRBRE113CG0950	747	544.06	34	17.52	23.96
PRBRE113CG0960	PRBRE113CG0960	1779	1576.06	215	38.24	52.3
PRBRE113CG0970	PRBRE113CG0970	2184	1981.06	425	60.13	82.25
PRBRE113CG0980	PRBRE113CG0980	1239	1036.06	246	66.55	91.04
PRBRE113CG0990	PRBRE113CG0990	987	784.06	161	57.56	78.73
PRBRE113CG1000	PRBRE113CG1000	339	136.73	1	2.05	2.8
PRBRE113CG1010	PRBRE113CG1010	999	796.06	21	7.39	10.11
PRBRE113CG1020	PRBRE113CG1020	183	8.64	0	0	0
PRBRE113CG1030	PRBRE113CG1030	69	0	0	0	0
PRBRE113CG1040	PRBRE113CG1040	420	217.14	0	0	0
PRBRE113CG1050	PRBRE113CG1050	456	253.09	0	0	0
PRBRE113CG1060	PRBRE113CG1060	276	76.52	0	0	0
PRBRE113CG1070	PRBRE113CG1070	1689	1486.06	3	0.57	0.77
PRBRE113CG1080	PRBRE113CG1080	885	682.06	0	0	0
PRBRE113CG1090	PRBRE113CG1090	312	110.43	5	12.69	17.36
PRBRE113CG1100	PRBRE113CG1100	855	652.06	11	4.73	6.47
PRBRE113CG1110	PRBRE113CG1110	192	12.89	0	0	0
PRBRE113CG1120	PRBRE113CG1120	414	211.16	0	0	0
PRBRE113CG1130	PRBRE113CG1130	258	60.46	0	0	0
PRBRE113CG1140	PRBRE113CG1140	468	265.09	0	0	0
PRBRE113CG1150	PRBRE113CG1150	132	0	0	0	0
PRBRE113CG1160	PRBRE113CG1160	177	6.23	0	0	0
PRBRE113CG1170	PRBRE113CG1170	456	253.09	0	0	0
PRBRE113CG1180	PRBRE113CG1180	1554	1351.06	1	0.21	0.28
PRBRE113CG1190	PRBRE113CG1190	1143	940.06	7	2.09	2.85
PRBRE113CG1200	PRBRE113CG1200	276	76.52	0	0	0
PRBRE113CG1210	PRBRE113CG1210	1368	1165.06	217	52.21	71.41
PRBRE113CG1220	PRBRE113CG1220	462	259.09	7	7.57	10.36
PRBRE113CG1230	PRBRE113CG1230	2325	2122.06	159	21	28.73
PRBRE113CG1240	PRBRE113CG1240	678	475.06	39	23.01	31.48
PRBRE113CG1250	PRBRE113CG1250	1638	1435.06	148	28.91	39.54
PRBRE113CG1260	PRBRE113CG1260	546	343.07	64	52.29	71.53
PRBRE113CG1270	PRBRE113CG1270	858	655.06	728	311.51	426.1
PRBRE113CG1280	PRBRE113CG1280	567	364.07	11	8.47	11.58
PRBRE113CG1290	PRBRE113CG1290	1254	1051.06	7	1.87	2.55
PRBRE113CG1300	PRBRE113CG1300	1425	1222.06	0	0	0
PRBRE113CG1310	PRBRE113CG1310	558	355.07	0	0	0
PRBRE113CG1320	PRBRE113CG1320	297	96.09	0	0	0
PRBRE113CG1330	PRBRE113CG1330	756	553.06	0	0	0
PRBRE113CG1340	PRBRE113CG1340	624	421.06	34	22.63	30.96
PRBRE113CG1350	PRBRE113CG1350	975	772.06	3607	1309.52	1791.26
PRBRE113CG1360	PRBRE113CG1360	1230	1027.06	217	59.22	81.01
PRBRE113CG1370	PRBRE113CG1370	717	514.06	210	114.5	156.63
PRBRE113CG1380	PRBRE113CG1380	351	148.55	18	33.96	46.46
PRBRE113CG1390	PRBRE113CG1390	1320	1117.06	132	33.12	45.31
PRBRE113CG1400	PRBRE113CG1400	2436	2233.06	445	55.86	76.4
PRBRE113CG1410	PRBRE113CG1410	1812	1609.06	0	0	0
PRBRE113CG1420	PRBRE113CG1420	870	667.06	40	16.81	22.99
PRBRE113CG1430	PRBRE113CG1430	4203	4000.06	36	2.52	3.45
PRBRE113CG1440	PRBRE113CG1440	507	304.07	0	0	0
PRBRE113CG1450	PRBRE113CG1450	1896	1693.06	2	0.33	0.45
PRBRE113CG1460	PRBRE113CG1460	249	52.77	0	0	0
PRBRE113CG1470	PRBRE113CG1470	234	40.6	0	0	0
PRBRE113CG1480	PRBRE113CG1480	333	130.85	0	0	0
PRBRE113CG1490	PRBRE113CG1490	144	0	0	0	0
PRBRE113CG1500	PRBRE113CG1500	474	271.08	0	0	0
PRBRE113CG1510	PRBRE113CG1510	600	397.06	146	103.06	140.98
PRBRE113CG1520	PRBRE113CG1520	1134	931.06	0	0	0
PRBRE113CG1530	PRBRE113CG1530	603	400.06	5	3.5	4.79
PRBRE113CG1540	PRBRE113CG1540	1089	886.06	0	0	0
PRBRE113CG1550	PRBRE113CG1550	1083	880.06	0	0	0
PRBRE113CG1560	PRBRE113CG1560	681	478.06	0	0	0
PRBRE113CG1570	PRBRE113CG1570	1845	1642.06	206	35.16	48.1
PRBRE113CG1580	PRBRE113CG1580	459	256.09	21	22.98	31.44
PRBRE113CG1590	PRBRE113CG1590	246	50.27	0	0	0
PRBRE113CG1600	PRBRE113CG1600	465	262.09	71	75.93	103.87
PRBRE113CG1610	PRBRE113CG1610	921	718.06	23	8.98	12.28
PRBRE113CG1620	PRBRE113CG1620	915	712.06	0	0	0
PRBRE113CG1630	PRBRE113CG1630	3468	3265.06	8	0.69	0.94
PRBRE113CG1640	PRBRE113CG1640	627	424.06	0	0	0
PRBRE113CG1650	PRBRE113CG1650	1680	1477.06	6	1.14	1.56
PRBRE113CG1660	PRBRE113CG1660	876	673.06	12	5	6.84
PRBRE113CG1670	PRBRE113CG1670	1722	1519.06	14	2.58	3.53
PRBRE113CG1680	PRBRE113CG1680	258	60.46	0	0	0
PRBRE113CG1690	PRBRE113CG1690	1095	892.06	186	58.44	79.94
PRBRE113CG1700	PRBRE113CG1700	354	151.51	0	0	0
PRBRE113CG1710	PRBRE113CG1710	546	343.07	18	14.71	20.12
PRBRE113CG1720	PRBRE113CG1720	1731	1528.06	342	62.73	85.81
PRBRE113CG1730	PRBRE113CG1730	2511	2308.06	830	100.8	137.88
PRBRE113CG1740	PRBRE113CG1740	525	322.07	13	11.31	15.48
PRBRE113CG1750	PRBRE113CG1750	114	0	0	0	0
PRBRE113CG1760	PRBRE113CG1760	141	0	0	0	0
PRBRE113CG1770	PRBRE113CG1770	471	268.09	0	0	0
PRBRE113CG1780	PRBRE113CG1780	225	33.77	1	8.3	11.35
PRBRE113CG1790	PRBRE113CG1790	1227	1024.06	4	1.09	1.5
PRBRE114CG0010	PRBRE114CG0010	396	193.21	0	0	0
PRBRE114CG0020	PRBRE114CG0020	390	187.24	0	0	0
PRBRE114CG0030	PRBRE114CG0030	1743	1540.06	149	27.12	37.09
PRBRE114CG0040	PRBRE114CG0040	2004	1801.06	0	0	0
PRBRE114CG0050	PRBRE114CG0050	381	178.28	0	0	0
PRBRE114CG0060	PRBRE114CG0060	585	382.06	86	63.09	86.3
PRBRE114CG0070	PRBRE114CG0070	297	96.09	169	493	674.36
PRBRE114CG0080	PRBRE114CG0080	1311	1108.06	108	27.32	37.37
PRBRE114CG0090	PRBRE114CG0090	390	187.24	39	58.38	79.86
PRBRE114CG0100	PRBRE114CG0100	492	289.08	57	55.27	75.6
PRBRE114CG0110	PRBRE114CG0110	534	331.07	4	3.39	4.63
PRBRE114CG0120	PRBRE114CG0120	435	232.12	39	47.09	64.42
PRBRE114CG0130	PRBRE114CG0130	1188	985.06	129	36.71	50.21
PRBRE114CG0140	PRBRE114CG0140	1674	1471.06	56	10.67	14.6
PRBRE114CG0150	PRBRE114CG0150	2004	1801.06	0	0	0
PRBRE114CG0160	PRBRE114CG0160	813	610.06	82	37.68	51.54
PRBRE114CG0170	PRBRE114CG0170	1872	1669.06	489	82.12	112.33
PRBRE114CG0180	PRBRE114CG0180	996	793.06	183	64.68	88.47
PRBRE114CG0190	PRBRE114CG0190	282	82.03	0	0	0
PRBRE114CG0200	PRBRE114CG0200	219	29.45	0	0	0
PRBRE114CG0210	PRBRE114CG0210	351	148.55	3	5.66	7.74
PRBRE114CG0220	PRBRE114CG0220	2079	1876.06	111	16.58	22.68
PRBRE114CG0230	PRBRE114CG0230	195	14.46	0	0	0
PRBRE114CG0240	PRBRE114CG0240	543	340.07	1	0.82	1.13
PRBRE114CG0250	PRBRE114CG0250	360	157.45	0	0	0
PRBRE114CG0260	PRBRE114CG0260	1440	1237.06	1	0.23	0.31
PRBRE114CG0270	PRBRE114CG0270	738	535.06	0	0	0
PRBRE114CG0280	PRBRE114CG0280	681	478.06	427	250.36	342.46
PRBRE114CG0290	PRBRE114CG0290	420	217.14	55	71	97.11
PRBRE114CG0300	PRBRE114CG0300	1362	1159.06	0	0	0
PRBRE114CG0310	PRBRE114CG0310	471	268.09	1	1.05	1.43
PRBRE114CG0320	PRBRE114CG0320	690	487.06	0	0	0
PRBRE114CG0330	PRBRE114CG0330	282	82.03	0	0	0
PRBRE114CG0340	PRBRE114CG0340	450	247.1	2	2.27	3.1
PRBRE114CG0350	PRBRE114CG0350	345	142.63	0	0	0
PRBRE114CG0360	PRBRE114CG0360	480	277.08	0	0	0
PRBRE114CG0370	PRBRE114CG0370	894	691.06	38	15.41	21.08
PRBRE114CG0380	PRBRE114CG0380	1410	1207.06	86	19.97	27.32
PRBRE114CG0390	PRBRE114CG0390	1296	1093.06	104	26.67	36.48
PRBRE114CG0400	PRBRE114CG0400	2196	1993.06	2	0.28	0.38
PRBRE114CG0410	PRBRE114CG0410	1206	1003.06	0	0	0
PRBRE114CG0420	PRBRE114CG0420	618	415.06	0	0	0
PRBRE114CG0430	PRBRE114CG0430	147	0	0	0	0
PRBRE114CG0440	PRBRE114CG0440	339	136.73	0	0	0
PRBRE114CG0450	PRBRE114CG0450	153	0	0	0	0
PRBRE114CG0460	PRBRE114CG0460	423	220.14	6	7.64	10.45
PRBRE114CG0470	PRBRE114CG0470	792	589.06	0	0	0
PRBRE115CG0010	PRBRE115CG0010	642	439.06	70	44.69	61.13
PRBRE115CG0020	PRBRE115CG0020	243	47.8	0	0	0
PRBRE116CG0010	PRBRE116CG0010	7116	6913.06	21	0.85	1.16
PRBRE116CG0020	PRBRE116CG0020	381	178.28	0	0	0
PRBRE116CG0030	PRBRE116CG0030	1743	1540.06	0	0	0
PRBRE116CG0040	PRBRE116CG0040	828	625.06	0	0	0
PRBRE116CG0050	PRBRE116CG0050	135	0	0	0	0
PRBRE116CG0060	PRBRE116CG0060	810	607.06	0	0	0
PRBRE116CG0070	PRBRE116CG0070	807	604.06	0	0	0
PRBRE116CG0080	PRBRE116CG0080	1902	1699.06	242	39.92	54.61
PRBRE116CG0090	PRBRE116CG0090	630	427.06	158	103.7	141.85
PRBRE116CG0100	PRBRE116CG0100	219	29.45	0	0	0
PRBRE116CG0110	PRBRE116CG0110	183	8.64	0	0	0
PRBRE116CG0120	PRBRE116CG0120	171	4.19	0	0	0
PRBRE116CG0130	PRBRE116CG0130	309	107.54	0	0	0
PRBRE116CG0140	PRBRE116CG0140	204	19.61	0	0	0
PRBRE116CG0150	PRBRE116CG0150	336	133.79	0	0	0
PRBRE116CG0160	PRBRE116CG0160	294	93.25	0	0	0
PRBRE116CG0170	PRBRE116CG0170	489	286.08	0	0	0
PRBRE116CG0180	PRBRE116CG0180	399	196.2	0	0	0
PRBRE116CG0190	PRBRE116CG0190	519	316.07	0	0	0
PRBRE116CG0200	PRBRE116CG0200	267	68.39	0	0	0
PRBRE116CG0210	PRBRE116CG0210	561	358.07	0	0	0
PRBRE116CG0220	PRBRE116CG0220	261	63.08	0	0	0
PRBRE116CG0230	PRBRE116CG0230	423	220.14	0	0	0
PRBRE116CG0240	PRBRE116CG0240	1521	1318.06	3	0.64	0.87
PRBRE116CG0250	PRBRE116CG0250	351	148.55	2	3.77	5.16
PRBRE116CG0260	PRBRE116CG0260	531	328.07	0	0	0
PRBRE116CG0270	PRBRE116CG0270	3582	3379.06	253	20.99	28.71
PRBRE116CG0280	PRBRE116CG0280	855	652.06	0	0	0
PRBRE116CG0290	PRBRE116CG0290	651	448.06	17	10.63	14.55
PRBRE116CG0300	PRBRE116CG0300	102	0	0	0	0
PRBRE116CG0310	PRBRE116CG0310	528	325.07	117	100.88	138
PRBRE116CG0320	PRBRE116CG0320	639	436.06	1737	1116.52	1527.26
PRBRE116CG0330	PRBRE116CG0330	1845	1642.06	1115	190.33	260.34
PRBRE116CG0340	PRBRE116CG0340	1704	1501.06	13	2.43	3.32
PRBRE116CG0350	PRBRE116CG0350	765	562.06	17	8.48	11.6
PRBRE116CG0360	PRBRE116CG0360	2217	2014.06	39.22	5.46	7.47
PRBRE117CG0010	PRBRE117CG0010	543	340.07	0	0	0
PRBRE117CG0020	PRBRE117CG0020	441	238.11	0	0	0
PRBRE117CG0030	PRBRE117CG0030	276	76.52	0	0	0
PRBRE117CG0040	PRBRE117CG0040	282	82.03	0	0	0
PRBRE117CG0050	PRBRE117CG0050	591	388.06	0	0	0
PRBRE117CG0060	PRBRE117CG0060	210	23.37	0	0	0
PRBRE117CG0070	PRBRE117CG0070	135	0	0	0	0
PRBRE117CG0080	PRBRE117CG0080	267	68.39	0	0	0
PRBRE117CG0090	PRBRE117CG0090	414	211.16	0	0	0
PRBRE117CG0100	PRBRE117CG0100	483	280.08	0	0	0
PRBRE117CG0110	PRBRE117CG0110	351	148.55	0	0	0
PRBRE117CG0120	PRBRE117CG0120	153	0	0	0	0
PRBRE117CG0130	PRBRE117CG0130	543	340.07	0	0	0
PRBRE117CG0140	PRBRE117CG0140	354	151.51	0	0	0
PRBRE117CG0150	PRBRE117CG0150	708	505.06	0	0	0
PRBRE117CG0160	PRBRE117CG0160	480	277.08	0	0	0
PRBRE117CG0170	PRBRE117CG0170	780	577.06	1	0.49	0.66
PRBRE117CG0180	PRBRE117CG0180	318	116.23	0	0	0
PRBRE117CG0190	PRBRE117CG0190	372	169.34	0	0	0
PRBRE117CG0200	PRBRE117CG0200	258	60.46	0	0	0
PRBRE117CG0210	PRBRE117CG0210	420	217.14	0	0	0
PRBRE117CG0220	PRBRE117CG0220	459	256.09	0	0	0
PRBRE117CG0230	PRBRE117CG0230	420	217.14	0	0	0
PRBRE117CG0240	PRBRE117CG0240	759	556.06	0	0	0
PRBRE117CG0250	PRBRE117CG0250	3684	3481.06	872	70.21	96.04
PRBRE117CG0260	PRBRE117CG0260	2094	1891.06	150	22.23	30.41
PRBRE117CG0270	PRBRE117CG0270	1134	931.06	55	16.56	22.65
PRBRE117CG0280	PRBRE117CG0280	678	475.06	1	0.59	0.81
PRBRE117CG0290	PRBRE117CG0290	423	220.14	0	0	0
PRBRE117CG0300	PRBRE117CG0300	228	36	0	0	0
PRBRE117CG0310	PRBRE117CG0310	618	415.06	86	58.08	79.44
PRBRE117CG0320	PRBRE117CG0320	213	25.34	0	0	0
PRBRE117CG0330	PRBRE117CG0330	705	502.06	0	0	0
PRBRE117CG0340	PRBRE117CG0340	255	57.87	0	0	0
PRBRE117CG0350	PRBRE117CG0350	942	739.06	0	0	0
PRBRE117CG0360	PRBRE117CG0360	732	529.06	0	0	0
PRBRE117CG0370	PRBRE117CG0370	375	172.32	73	118.74	162.42
PRBRE117CG0380	PRBRE117CG0380	429	226.13	0	0	0
PRBRE117CG0390	PRBRE117CG0390	330	127.91	0	0	0
PRBRE117CG0400	PRBRE117CG0400	342	139.68	0	0	0
PRBRE117CG0410	PRBRE117CG0410	294	93.25	0	0	0
PRBRE117CG0420	PRBRE117CG0420	225	33.77	0	0	0
PRBRE117CG0430	PRBRE117CG0430	486	283.08	8	7.92	10.84
PRBRE117CG0440	PRBRE117CG0440	147	0	0	0	0
PRBRE117CG0450	PRBRE117CG0450	342	139.68	0	0	0
PRBRE117CG0460	PRBRE117CG0460	507	304.07	0	0	0
PRBRE117CG0470	PRBRE117CG0470	162	1.85	0	0	0
PRBRE117CG0480	PRBRE117CG0480	156	0	0	0	0
PRBRE117CG0490	PRBRE117CG0490	312	110.43	0	0	0
PRBRE117CG0500	PRBRE117CG0500	384	181.27	0	0	0
PRBRE117CG0510	PRBRE117CG0510	186	9.98	0	0	0
PRBRE117CG0520	PRBRE117CG0520	681	478.06	0	0	0
PRBRE117CG0530	PRBRE117CG0530	156	0	0	0	0
PRBRE117CG0540	PRBRE117CG0540	231	38.28	0	0	0
PRBRE117CG0550	PRBRE117CG0550	1425	1222.06	20	4.59	6.27
PRBRE117CG0560	PRBRE117CG0560	378	175.3	1	1.6	2.19
PRBRE117CG0570	PRBRE117CG0570	1425	1222.06	0	0	0
PRBRE117CG0580	PRBRE117CG0580	1632	1429.06	2	0.39	0.54
PRBRE117CG0590	PRBRE117CG0590	447	244.1	0	0	0
PRBRE117CG0600	PRBRE117CG0600	75	0	0	0	0
PRBRE117CG0610	PRBRE117CG0610	114	0	0	0	0
PRBRE117CG0620	PRBRE117CG0620	255	57.87	0	0	0
PRBRE117CG0630	PRBRE117CG0630	162	1.85	0	0	0
PRBRE117CG0640	PRBRE117CG0640	285	84.82	0	0	0
PRBRE117CG0650	PRBRE117CG0650	303	101.79	0	0	0
PRBRE117CG0660	PRBRE117CG0660	900	697.06	0	0	0
PRBRE117CG0670	PRBRE117CG0670	213	25.34	0	0	0
PRBRE117CG0680	PRBRE117CG0680	402	199.19	0	0	0
PRBRE117CG0690	PRBRE117CG0690	774	571.06	2	0.98	1.34
PRBRE117CG0700	PRBRE117CG0700	1572	1369.06	159	32.55	44.53
PRBRE117CG0710	PRBRE117CG0710	1836	1633.06	100	17.16	23.48
PRBRE117CG0720	PRBRE117CG0720	7890	7687.06	425.74	15.52	21.23
PRBRE117CG0730	PRBRE117CG0730	1449	1246.06	141.26	31.78	43.47
PRBRE117CG0740	PRBRE117CG0740	1077	874.06	99	31.75	43.43
PRBRE117CG0750	PRBRE117CG0750	3849	3646.06	0	0	0
PRBRE117CG0760	PRBRE117CG0760	192	12.89	0	0	0
PRBRE117CG0770	PRBRE117CG0770	420	217.14	0	0	0
PRBRE117CG0780	PRBRE117CG0780	858	655.06	0	0	0
PRBRE117CG0790	PRBRE117CG0790	174	5.16	0	0	0
PRBRE117CG0800	PRBRE117CG0800	1092	889.06	3	0.95	1.29
PRBRE117CG0810	PRBRE117CG0810	201	17.82	0	0	0
PRBRE117CG0820	PRBRE117CG0820	333	130.85	0	0	0
PRBRE117CG0830	PRBRE117CG0830	300	98.93	0	0	0
PRBRE117CG0840	PRBRE117CG0840	348	145.59	0	0	0
PRBRE117CG0850	PRBRE117CG0850	387	184.25	0	0	0
PRBRE117CG0860	PRBRE117CG0860	261	63.08	0	0	0
PRBRE117CG0870	PRBRE117CG0870	291	90.42	0	0	0
PRBRE117CG0880	PRBRE117CG0880	378	175.3	0	0	0
PRBRE117CG0890	PRBRE117CG0890	228	36	0	0	0
PRBRE117CG0900	PRBRE117CG0900	336	133.79	0	0	0
PRBRE117CG0910	PRBRE117CG0910	888	685.06	0	0	0
PRBRE117CG0920	PRBRE117CG0920	1977	1774.06	702	110.91	151.72
PRBRE118CG0010	PRBRE118CG0010	1101	898.06	40.8	12.74	17.42
PRBRE118CG0020	PRBRE118CG0020	771	568.06	24.94	12.3	16.83
PRBRE118CG0030	PRBRE118CG0030	234	40.6	0	0	0
PRBRE118CG0040	PRBRE118CG0040	792	589.06	0	0	0
PRBRE118CG0050	PRBRE118CG0050	1830	1627.06	7.91	1.36	1.86
PRBRE118CG0060	PRBRE118CG0060	933	730.06	73.09	28.06	38.39
PRBRE118CG0070	PRBRE118CG0070	909	706.06	18.98	7.54	10.31
PRBRE118CG0080	PRBRE118CG0080	1338	1135.06	16.97	4.19	5.73
PRBRE118CG0090	PRBRE118CG0090	1482	1279.06	30	6.57	8.99
PRBRE118CG0100	PRBRE118CG0100	1329	1126.06	21	5.23	7.15
PRBRE118CG0110	PRBRE118CG0110	2382	2179.06	251.1	32.3	44.18
PRBRE118CG0120	PRBRE118CG0120	1695	1492.06	0.5	0.09	0.13
PRBRE118CG0130	PRBRE118CG0130	1173	970.06	49	14.16	19.37
PRBRE118CG0140	PRBRE118CG0140	1176	973.06	18	5.19	7.09
PRBRE118CG0150	PRBRE118CG0150	3657	3454.06	456.98	37.08	50.73
PRBRE118CG0160	PRBRE118CG0160	714	511.06	0	0	0
PRBRE118CG0170	PRBRE118CG0170	210	23.37	3	35.98	49.22
PRBRE118CG0180	PRBRE118CG0180	528	325.07	0	0	0
PRBRE118CG0190	PRBRE118CG0190	213	25.34	0	0	0
PRBRE118CG0200	PRBRE118CG0200	441	238.11	0	0	0
PRBRE118CG0210	PRBRE118CG0210	528	325.07	0	0	0
PRBRE118CG0220	PRBRE118CG0220	264	65.72	0	0	0
PRBRE118CG0230	PRBRE118CG0230	240	45.36	0	0	0
PRBRE118CG0240	PRBRE118CG0240	126	0	0	0	0
PRBRE118CG0250	PRBRE118CG0250	270	71.08	0	0	0
PRBRE118CG0260	PRBRE118CG0260	618	415.06	0	0	0
PRBRE118CG0270	PRBRE118CG0270	795	592.06	0	0	0
PRBRE118CG0280	PRBRE118CG0280	735	532.06	0	0	0
PRBRE118CG0290	PRBRE118CG0290	120	0	0	0	0
PRBRE118CG0300	PRBRE118CG0300	375	172.32	0	0	0
PRBRE118CG0310	PRBRE118CG0310	504	301.07	0	0	0
PRBRE118CG0320	PRBRE118CG0320	504	301.07	13	12.1	16.56
PRBRE118CG0330	PRBRE118CG0330	504	301.07	35	32.58	44.57
PRBRE118CG0340	PRBRE118CG0340	564	361.07	51	39.59	54.16
PRBRE118CG0350	PRBRE118CG0350	459	256.09	573	627.15	857.86
PRBRE118CG0360	PRBRE118CG0360	858	655.06	0	0	0
PRBRE118CG0370	PRBRE118CG0370	900	697.06	0	0	0
PRBRE118CG0380	PRBRE118CG0380	378	175.3	0	0	0
PRBRE118CG0390	PRBRE118CG0390	459	256.09	0	0	0
PRBRE118CG0400	PRBRE118CG0400	456	253.09	5	5.54	7.57
PRBRE118CG0410	PRBRE118CG0410	1647	1444.06	3	0.58	0.8
PRBRE118CG0420	PRBRE118CG0420	1176	973.06	9	2.59	3.55
PRBRE118CG0430	PRBRE118CG0430	1575	1372.06	62	12.67	17.33
PRBRE118CG0440	PRBRE118CG0440	1293	1090.06	368	94.63	129.44
PRBRE118CG0450	PRBRE118CG0450	1944	1741.06	334	53.77	73.55
PRBRE118CG0460	PRBRE118CG0460	273	73.79	77	292.49	400.08
PRBRE118CG0470	PRBRE118CG0470	1323	1120.06	1996	499.5	683.25
PRBRE118CG0480	PRBRE118CG0480	1587	1384.06	158	32	43.77
PRBRE118CG0490	PRBRE118CG0490	1239	1036.06	43	11.63	15.91
PRBRE118CG0500	PRBRE118CG0500	135	0	0	0	0
PRBRE118CG0510	PRBRE118CG0510	336	133.79	0	0	0
PRBRE118CG0520	PRBRE118CG0520	414	211.16	0	0	0
PRBRE118CG0530	PRBRE118CG0530	1359	1156.06	0	0	0
PRBRE118CG0540	PRBRE118CG0540	1404	1201.06	0	0	0
PRBRE118CG0550	PRBRE118CG0550	354	151.51	0	0	0
PRBRE118CG0560	PRBRE118CG0560	696	493.06	0	0	0
PRBRE118CG0570	PRBRE118CG0570	798	595.06	0	0	0
PRBRE118CG0580	PRBRE118CG0580	624	421.06	0	0	0
PRBRE118CG0590	PRBRE118CG0590	1269	1066.06	19	5	6.83
PRBRE118CG0600	PRBRE118CG0600	1374	1171.06	82	19.63	26.85
PRBRE118CG0610	PRBRE118CG0610	1071	868.06	76	24.54	33.57
PRBRE118CG0620	PRBRE118CG0620	408	205.17	31	42.35	57.93
PRBRE118CG0630	PRBRE118CG0630	450	247.1	0	0	0
PRBRE118CG0640	PRBRE118CG0640	195	14.46	0	0	0
PRBRE118CG0650	PRBRE118CG0650	201	17.82	0	0	0
PRBRE118CG0660	PRBRE118CG0660	2859	2656.06	66	6.97	9.53
PRBRE118CG0670	PRBRE118CG0670	177	6.23	0	0	0
PRBRE118CG0680	PRBRE118CG0680	1110	907.06	1901	587.44	803.54
PRBRE118CG0690	PRBRE118CG0690	156	0	0	0	0
PRBRE118CG0700	PRBRE118CG0700	360	157.45	0	0	0
PRBRE118CG0710	PRBRE118CG0710	135	0	0	0	0
PRBRE118CG0720	PRBRE118CG0720	402	199.19	0	0	0
PRBRE118CG0730	PRBRE118CG0730	171	4.19	0	0	0
PRBRE118CG0740	PRBRE118CG0740	765	562.06	0	0	0
PRBRE118CG0750	PRBRE118CG0750	441	238.11	0	0	0
PRBRE118CG0760	PRBRE118CG0760	588	385.06	0	0	0
PRBRE118CG0770	PRBRE118CG0770	339	136.73	0	0	0
PRBRE118CG0780	PRBRE118CG0780	441	238.11	0	0	0
PRBRE118CG0790	PRBRE118CG0790	363	160.42	0	0	0
PRBRE118CG0800	PRBRE118CG0800	708	505.06	0	0	0
PRBRE118CG0810	PRBRE118CG0810	312	110.43	0	0	0
PRBRE118CG0820	PRBRE118CG0820	381	178.28	0	0	0
PRBRE118CG0830	PRBRE118CG0830	282	82.03	0	0	0
PRBRE118CG0840	PRBRE118CG0840	420	217.14	0	0	0
PRBRE118CG0850	PRBRE118CG0850	2316	2113.06	77	10.21	13.97
PRBRE118CG0860	PRBRE118CG0860	303	101.79	0	0	0
PRBRE118CG0870	PRBRE118CG0870	177	6.23	0	0	0
PRBRE119CG0010	PRBRE119CG0010	375	172.32	0	0	0
PRBRE119CG0020	PRBRE119CG0020	393	190.22	0	0	0
PRBRE119CG0030	PRBRE119CG0030	420	217.14	0	0	0
PRBRE119CG0040	PRBRE119CG0040	540	337.07	0	0	0
PRBRE119CG0050	PRBRE119CG0050	420	217.14	0	0	0
PRBRE119CG0060	PRBRE119CG0060	411	208.16	0	0	0
PRBRE119CG0070	PRBRE119CG0070	420	217.14	0	0	0
PRBRE119CG0080	PRBRE119CG0080	693	490.06	0	0	0
PRBRE119CG0090	PRBRE119CG0090	1431	1228.06	0	0	0
PRBRE119CG0100	PRBRE119CG0100	237	42.96	0	0	0
PRBRE119CG0110	PRBRE119CG0110	399	196.2	0	0	0
PRBRE119CG0120	PRBRE119CG0120	4200	3997.06	221	15.5	21.2
PRBRE119CG0130	PRBRE119CG0130	624	421.06	1	0.67	0.91
PRBRE119CG0140	PRBRE119CG0140	336	133.79	1677	3513.44	4805.93
PRBRE119CG0150	PRBRE119CG0150	810	607.06	202	93.27	127.58
PRBRE119CG0160	PRBRE119CG0160	684	481.06	104	60.6	82.89
PRBRE119CG0170	PRBRE119CG0170	1713	1510.06	680	126.22	172.65
PRBRE119CG0180	PRBRE119CG0180	1059	856.06	52	17.03	23.29
PRBRE119CG0190	PRBRE119CG0190	300	98.93	576	1631.89	2232.22
PRBRE119CG0200	PRBRE119CG0200	1407	1204.06	21	4.89	6.69
PRBRE119CG0210	PRBRE119CG0210	3177	2974.06	41	3.86	5.29
PRBRE119CG0220	PRBRE119CG0220	330	127.91	0	0	0
PRBRE119CG0230	PRBRE119CG0230	309	107.54	0	0	0
PRBRE119CG0240	PRBRE119CG0240	402	199.19	0	0	0
PRBRE119CG0250	PRBRE119CG0250	477	274.08	1	1.02	1.4
PRBRE119CG0260	PRBRE119CG0260	669	466.06	0	0	0
PRBRE119CG0270	PRBRE119CG0270	1746	1543.06	283	51.41	70.32
PRBRE119CG0280	PRBRE119CG0280	1209	1006.06	80	22.29	30.49
PRBRE119CG0290	PRBRE119CG0290	2088	1885.06	406	60.37	82.58
PRBRE119CG0300	PRBRE119CG0300	7203	7000.06	1	0.04	0.05
PRBRE119CG0310	PRBRE119CG0310	1377	1174.06	129	30.8	42.13
PRBRE119CG0320	PRBRE119CG0320	360	157.45	0	0	0
PRBRE119CG0330	PRBRE119CG0330	225	33.77	0	0	0
PRBRE119CG0340	PRBRE119CG0340	300	98.93	0	0	0
PRBRE119CG0350	PRBRE119CG0350	216	27.37	0	0	0
PRBRE119CG0360	PRBRE119CG0360	132	0	0	0	0
PRBRE119CG0370	PRBRE119CG0370	2313	2110.06	82	10.89	14.9
PRBRE119CG0380	PRBRE119CG0380	1377	1174.06	14	3.34	4.57
PRBRE119CG0390	PRBRE119CG0390	810	607.06	124	57.25	78.32
PRBRE119CG0400	PRBRE119CG0400	3183	2980.06	277	26.05	35.64
PRBRE119CG0410	PRBRE119CG0410	1956	1753.06	132	21.11	28.87
PRBRE119CG0420	PRBRE119CG0420	342	139.68	0	0	0
PRBRE119CG0430	PRBRE119CG0430	300	98.93	0	0	0
PRBRE119CG0440	PRBRE119CG0440	954	751.06	26	9.7	13.27
PRBRE119CG0450	PRBRE119CG0450	693	490.06	0	0	0
PRBRE119CG0460	PRBRE119CG0460	1488	1285.06	2	0.44	0.6
PRBRE119CG0470	PRBRE119CG0470	201	17.82	0	0	0
PRBRE119CG0480	PRBRE119CG0480	132	0	0	0	0
PRBRE119CG0490	PRBRE119CG0490	276	76.52	0	0	0
PRBRE119CG0500	PRBRE119CG0500	324	122.06	0	0	0
PRBRE119CG0510	PRBRE119CG0510	375	172.32	0	0	0
PRBRE119CG0520	PRBRE119CG0520	162	1.85	0	0	0
PRBRE119CG0530	PRBRE119CG0530	315	113.33	0	0	0
PRBRE119CG0540	PRBRE119CG0540	660	457.06	0	0	0
PRBRE119CG0550	PRBRE119CG0550	156	0	0	0	0
PRBRE119CG0560	PRBRE119CG0560	474	271.08	0	0	0
PRBRE119CG0570	PRBRE119CG0570	1557	1354.06	282	58.38	79.85
PRBRE119CG0580	PRBRE119CG0580	378	175.3	27	43.17	59.05
PRBRE119CG0590	PRBRE119CG0590	969	766.06	86	31.47	43.04
PRBRE119CG0600	PRBRE119CG0600	1098	895.06	4	1.25	1.71
PRBRE119CG0610	PRBRE119CG0610	1479	1276.06	103	22.62	30.95
PRBRE119CG0620	PRBRE119CG0620	525	322.07	0	0	0
PRBRE119CG0630	PRBRE119CG0630	1008	805.06	0	0	0
PRBRE119CG0640	PRBRE119CG0640	1368	1165.06	7	1.68	2.3
PRBRE119CG0650	PRBRE119CG0650	915	712.06	100	39.36	53.85
PRBRE119CG0660	PRBRE119CG0660	5595	5392.06	518	26.93	36.83
PRBRE119CG0670	PRBRE119CG0670	1437	1234.06	28	6.36	8.7
PRBRE119CG0680	PRBRE119CG0680	2199	1996.06	299	41.99	57.43
PRBRE119CG0690	PRBRE119CG0690	372	169.34	495	819.32	1120.73
PRBRE119CG0700	PRBRE119CG0700	1026	823.06	239	81.39	111.33
PRBRE119CG0710	PRBRE119CG0710	1116	913.06	59	18.11	24.78
PRBRE119CG0720	PRBRE119CG0720	480	277.08	65	65.75	89.94
PRBRE119CG0730	PRBRE119CG0730	540	337.07	89	74.01	101.24
PRBRE119CG0740	PRBRE119CG0740	204	19.61	0	0	0
PRBRE119CG0750	PRBRE119CG0750	2862	2659.06	0	0	0
PRBRE119CG0760	PRBRE119CG0760	219	29.45	0	0	0
PRBRE119CG0770	PRBRE119CG0770	753	550.06	1	0.51	0.7
PRBRE119CG0780	PRBRE119CG0780	2025	1822.06	17	2.62	3.58
PRBRE119CG0790	PRBRE119CG0790	555	352.07	0	0	0
PRBRE119CG0800	PRBRE119CG0800	2934	2731.06	206.6	21.2	29
PRBRE119CG0810	PRBRE119CG0810	651	448.06	90.6	56.68	77.53
PRBRE119CG0820	PRBRE119CG0820	1068	865.06	8.6	2.79	3.81
PRBRE119CG0830	PRBRE119CG0830	297	96.09	74	215.87	295.28
PRBRE119CG0840	PRBRE119CG0840	888	685.06	61.27	25.07	34.29
PRBRE119CG0850	PRBRE119CG0850	1053	850.06	5.78	1.91	2.61
PRBRE119CG0860	PRBRE119CG0860	3867	3664.06	28	2.14	2.93
PRBRE119CG0870	PRBRE119CG0870	495	292.08	0	0	0
PRBRE119CG0880	PRBRE119CG0880	315	113.33	0	0	0
PRBRE119CG0890	PRBRE119CG0890	315	113.33	0	0	0
PRBRE119CG0900	PRBRE119CG0900	561	358.07	0	0	0
PRBRE119CG0910	PRBRE119CG0910	477	274.08	0	0	0
PRBRE119CG0920	PRBRE119CG0920	873	670.06	0	0	0
PRBRE119CG0930	PRBRE119CG0930	1029	826.06	0	0	0
PRBRE119CG0940	PRBRE119CG0940	2829	2626.06	421.92	45.03	61.6
PRBRE119CG0950	PRBRE119CG0950	2517	2314.06	111.22	13.47	18.43
PRBRE119CG0960	PRBRE119CG0960	1368	1165.06	0	0	0
PRBRE119CG0970	PRBRE119CG0970	336	133.79	1	2.1	2.87
PRBRE119CG0980	PRBRE119CG0980	372	169.34	0	0	0
PRBRE119CG0990	PRBRE119CG0990	657	454.06	0	0	0
PRBRE119CG1000	PRBRE119CG1000	690	487.06	0	0	0
PRBRE119CG1010	PRBRE119CG1010	183	8.64	0	0	0
PRBRE119CG1020	PRBRE119CG1020	330	127.91	0	0	0
PRBRE119CG1030	PRBRE119CG1030	396	193.21	0	0	0
PRBRE119CG1040	PRBRE119CG1040	786	583.06	0	0	0
PRBRE119CG1050	PRBRE119CG1050	762	559.06	4	2.01	2.74
PRBRE119CG1060	PRBRE119CG1060	936	733.06	41	15.68	21.44
PRBRE119CG1070	PRBRE119CG1070	2049	1846.06	514.92	78.18	106.94
PRBRE119CG1080	PRBRE119CG1080	999	796.06	970.08	341.57	467.22
PRBRE119CG1090	PRBRE119CG1090	2604	2401.06	43	5.02	6.87
PRBRE119CG1100	PRBRE119CG1100	288	87.61	0	0	0
PRBRE119CG1110	PRBRE119CG1110	1290	1087.06	20	5.16	7.05
PRBRE119CG1120	PRBRE119CG1120	195	14.46	0	0	0
PRBRE119CG1130	PRBRE119CG1130	132	0	0	0	0
PRBRE119CG1140	PRBRE119CG1140	2265	2062.06	94	12.78	17.48
PRBRE119CG1150	PRBRE119CG1150	735	532.06	39	20.55	28.1
PRBRE119CG1160	PRBRE119CG1160	927	724.06	31	12	16.42
PRBRE119CG1170	PRBRE119CG1170	4260	4057.06	156	10.78	14.74
PRBRE119CG1180	PRBRE119CG1180	657	454.06	2472	1525.98	2087.35
PRBRE119CG1190	PRBRE119CG1190	231	38.28	0	0	0
PRBRE119CG1200	PRBRE119CG1200	276	76.52	2	7.33	10.02
PRBRE119CG1210	PRBRE119CG1210	393	190.22	0	0	0
PRBRE119CG1220	PRBRE119CG1220	132	0	0	0	0
PRBRE119CG1230	PRBRE119CG1230	738	535.06	0	0	0
PRBRE119CG1240	PRBRE119CG1240	1296	1093.06	64	16.41	22.45
PRBRE119CG1250	PRBRE119CG1250	459	256.09	40	43.78	59.89
PRBRE119CG1260	PRBRE119CG1260	4107	3904.06	945	67.85	92.81
PRBRE119CG1270	PRBRE119CG1270	2355	2152.06	34	4.43	6.06
PRBRE119CG1280	PRBRE119CG1280	471	268.09	0	0	0
PRBRE119CG1290	PRBRE119CG1290	249	52.77	0	0	0
PRBRE119CG1300	PRBRE119CG1300	153	0	0	0	0
PRBRE119CG1310	PRBRE119CG1310	366	163.39	0	0	0
PRBRE119CG1320	PRBRE119CG1320	207	21.46	0	0	0
PRBRE119CG1330	PRBRE119CG1330	282	82.03	0	0	0
PRBRE119CG1340	PRBRE119CG1340	2427	2224.06	2	0.25	0.34
PRBRE119CG1350	PRBRE119CG1350	1020	817.06	0	0	0
PRBRE119CG1360	PRBRE119CG1360	600	397.06	0	0	0
PRBRE119CG1370	PRBRE119CG1370	234	40.6	0	0	0
PRBRE119CG1380	PRBRE119CG1380	243	47.8	0	0	0
PRBRE119CG1390	PRBRE119CG1390	558	355.07	0	0	0
PRBRE119CG1400	PRBRE119CG1400	270	71.08	0	0	0
PRBRE119CG1410	PRBRE119CG1410	267	68.39	0	0	0
PRBRE119CG1420	PRBRE119CG1420	495	292.08	0	0	0
PRBRE119CG1430	PRBRE119CG1430	408	205.17	0	0	0
PRBRE119CG1440	PRBRE119CG1440	522	319.07	0	0	0
PRBRE119CG1450	PRBRE119CG1450	273	73.79	0	0	0
PRBRE119CG1460	PRBRE119CG1460	381	178.28	0	0	0
PRBRE119CG1470	PRBRE119CG1470	159	1.28	0	0	0
PRBRE119CG1480	PRBRE119CG1480	318	116.23	0	0	0
PRBRE119CG1490	PRBRE119CG1490	258	60.46	0	0	0
PRBRE119CG1500	PRBRE119CG1500	315	113.33	0	0	0
PRBRE119CG1510	PRBRE119CG1510	150	0	0	0	0
PRBRE119CG1520	PRBRE119CG1520	318	116.23	0	0	0
PRBRE119CG1530	PRBRE119CG1530	102	0	0	0	0
PRBRE119CG1540	PRBRE119CG1540	450	247.1	0	0	0
PRBRE119CG1550	PRBRE119CG1550	882	679.06	0	0	0
PRBRE119CG1560	PRBRE119CG1560	528	325.07	0	0	0
PRBRE119CG1570	PRBRE119CG1570	234	40.6	0	0	0
PRBRE119CG1580	PRBRE119CG1580	108	0	0	0	0
PRBRE119CG1590	PRBRE119CG1590	222	31.59	0	0	0
PRBRE119CG1600	PRBRE119CG1600	96	0	0	0	0
PRBRE119CG1610	PRBRE119CG1610	165	2.53	0	0	0
PRBRE119CG1620	PRBRE119CG1620	258	60.46	0	0	0
PRBRE119CG1630	PRBRE119CG1630	651	448.06	0	0	0
PRBRE119CG1640	PRBRE119CG1640	546	343.07	0	0	0
PRBRE119CG1650	PRBRE119CG1650	399	196.2	0	0	0
PRBRE119CG1660	PRBRE119CG1660	426	223.13	0	0	0
PRBRE119CG1670	PRBRE119CG1670	177	6.23	0	0	0
PRBRE11CG0010	PRBRE11CG0010	1863	1660.06	1.4	0.24	0.32
PRBRE11CG0020	PRBRE11CG0020	1551	1348.06	9	1.87	2.56
PRBRE11CG0030	PRBRE11CG0030	1266	1063.06	0	0	0
PRBRE11CG0040	PRBRE11CG0040	690	487.06	0	0	0
PRBRE11CG0050	PRBRE11CG0050	1215	1012.06	0	0	0
PRBRE11CG0060	PRBRE11CG0060	1314	1111.06	9	2.27	3.11
PRBRE11CG0070	PRBRE11CG0070	543	340.07	0	0	0
PRBRE11CG0080	PRBRE11CG0080	2361	2158.06	123	15.98	21.85
PRBRE11CG0090	PRBRE11CG0090	201	17.82	0	0	0
PRBRE11CG0100	PRBRE11CG0100	642	439.06	0	0	0
PRBRE11CG0110	PRBRE11CG0110	1074	871.06	163	52.45	71.75
PRBRE11CG0120	PRBRE11CG0120	1359	1156.06	610	147.9	202.31
PRBRE11CG0130	PRBRE11CG0130	3288	3085.06	348	31.62	43.25
PRBRE11CG0140	PRBRE11CG0140	711	508.06	25	13.79	18.87
PRBRE11CG0150	PRBRE11CG0150	1767	1564.06	3	0.54	0.74
PRBRE11CG0160	PRBRE11CG0160	852	649.06	89	38.43	52.57
PRBRE11CG0170	PRBRE11CG0170	1518	1315.06	118	25.15	34.4
PRBRE11CG0180	PRBRE11CG0180	4245	4042.06	0	0	0
PRBRE11CG0190	PRBRE11CG0190	492	289.08	0	0	0
PRBRE11CG0200	PRBRE11CG0200	1176	973.06	0	0	0
PRBRE11CG0210	PRBRE11CG0210	1860	1657.06	31	5.24	7.17
PRBRE11CG0220	PRBRE11CG0220	498	295.07	0	0	0
PRBRE11CG0230	PRBRE11CG0230	126	0	0	0	0
PRBRE11CG0240	PRBRE11CG0240	117	0	0	0	0
PRBRE11CG0250	PRBRE11CG0250	1311	1108.06	0	0	0
PRBRE11CG0260	PRBRE11CG0260	690	487.06	0	0	0
PRBRE11CG0270	PRBRE11CG0270	672	469.06	0	0	0
PRBRE11CG0280	PRBRE11CG0280	117	0	0	0	0
PRBRE11CG0290	PRBRE11CG0290	675	472.06	41	24.34	33.3
PRBRE11CG0300	PRBRE11CG0300	627	424.06	0	0	0
PRBRE11CG0310	PRBRE11CG0310	171	4.19	0	0	0
PRBRE11CG0320	PRBRE11CG0320	258	60.46	0	0	0
PRBRE11CG0330	PRBRE11CG0330	318	116.23	0	0	0
PRBRE11CG0340	PRBRE11CG0340	453	250.1	0	0	0
PRBRE11CG0350	PRBRE11CG0350	261	63.08	0	0	0
PRBRE11CG0360	PRBRE11CG0360	381	178.28	0	0	0
PRBRE11CG0370	PRBRE11CG0370	2307	2104.06	606	80.73	110.43
PRBRE11CG0380	PRBRE11CG0380	4599	4396.06	653	41.64	56.95
PRBRE11CG0390	PRBRE11CG0390	423	220.14	23	29.29	40.06
PRBRE11CG0400	PRBRE11CG0400	2874	2671.06	202	21.2	29
PRBRE11CG0410	PRBRE11CG0410	942	739.06	124	47.03	64.33
PRBRE11CG0420	PRBRE11CG0420	1677	1474.06	356	67.69	92.6
PRBRE11CG0430	PRBRE11CG0430	1365	1162.06	321	77.43	105.91
PRBRE11CG0440	PRBRE11CG0440	4035	3832.06	1775	129.83	177.59
PRBRE11CG0450	PRBRE11CG0450	945	742.06	30	11.33	15.5
PRBRE11CG0460	PRBRE11CG0460	360	157.45	122	217.19	297.09
PRBRE11CG0470	PRBRE11CG0470	2496	2293.06	160.33	19.6	26.81
PRBRE11CG0480	PRBRE11CG0480	1629	1426.06	4.67	0.92	1.26
PRBRE11CG0490	PRBRE11CG0490	4512	4309.06	1217	79.16	108.29
PRBRE11CG0500	PRBRE11CG0500	1023	820.06	0	0	0
PRBRE11CG0510	PRBRE11CG0510	1467	1264.06	401	88.92	121.63
PRBRE11CG0520	PRBRE11CG0520	567	364.07	61	46.96	64.24
PRBRE11CG0530	PRBRE11CG0530	483	280.08	110	110.08	150.58
PRBRE11CG0540	PRBRE11CG0540	1776	1573.06	12	2.14	2.92
PRBRE11CG0550	PRBRE11CG0550	2829	2626.06	50	5.34	7.3
PRBRE11CG0560	PRBRE11CG0560	3213	3010.06	315	29.33	40.12
PRBRE11CG0570	PRBRE11CG0570	2808	2605.06	410	44.11	60.34
PRBRE11CG0580	PRBRE11CG0580	1386	1183.06	1832	434.05	593.72
PRBRE11CG0590	PRBRE11CG0590	399	196.2	94	134.29	183.69
PRBRE11CG0600	PRBRE11CG0600	339	136.73	1408	2886.33	3948.13
PRBRE11CG0610	PRBRE11CG0610	870	667.06	110	46.22	63.23
PRBRE11CG0620	PRBRE11CG0620	1587	1384.06	284	57.51	78.67
PRBRE11CG0630	PRBRE11CG0630	5112	4909.06	2258	128.93	176.35
PRBRE11CG0640	PRBRE11CG0640	1113	910.06	0	0	0
PRBRE11CG0650	PRBRE11CG0650	414	211.16	0	0	0
PRBRE11CG0660	PRBRE11CG0660	1794	1591.06	3	0.53	0.72
PRBRE11CG0670	PRBRE11CG0670	2166	1963.06	0	0	0
PRBRE11CG0680	PRBRE11CG0680	627	424.06	0	0	0
PRBRE11CG0690	PRBRE11CG0690	1113	910.06	9	2.77	3.79
PRBRE11CG0700	PRBRE11CG0700	1506	1303.06	0	0	0
PRBRE11CG0710	PRBRE11CG0710	1089	886.06	3	0.95	1.3
PRBRE11CG0720	PRBRE11CG0720	537	334.07	69	57.89	79.19
PRBRE11CG0730	PRBRE11CG0730	855	652.06	7	3.01	4.12
PRBRE11CG0740	PRBRE11CG0740	330	127.91	40	87.65	119.9
PRBRE11CG0750	PRBRE11CG0750	159	1.28	0	0	0
PRBRE11CG0760	PRBRE11CG0760	1140	937.06	0	0	0
PRBRE11CG0770	PRBRE11CG0770	456	253.09	43	47.62	65.14
PRBRE11CG0780	PRBRE11CG0780	3384	3181.06	549	48.37	66.17
PRBRE11CG0790	PRBRE11CG0790	1125	922.06	246	74.78	102.29
PRBRE11CG0800	PRBRE11CG0800	825	622.06	60	27.04	36.98
PRBRE11CG0810	PRBRE11CG0810	1257	1054.06	821	218.32	298.63
PRBRE11CG0820	PRBRE11CG0820	1164	961.06	10	2.92	3.99
PRBRE11CG0830	PRBRE11CG0830	1278	1075.06	27	7.04	9.63
PRBRE11CG0840	PRBRE11CG0840	228	36	0	0	0
PRBRE11CG0850	PRBRE11CG0850	168	3.31	0	0	0
PRBRE11CG0860	PRBRE11CG0860	1218	1015.06	1298	358.43	490.28
PRBRE11CG0870	PRBRE11CG0870	1053	850.06	147	48.47	66.3
PRBRE11CG0880	PRBRE11CG0880	1404	1201.06	167	38.97	53.31
PRBRE11CG0890	PRBRE11CG0890	78	0	0	0	0
PRBRE11CG0900	PRBRE11CG0900	315	113.33	0	0	0
PRBRE11CG0910	PRBRE11CG0910	438	235.11	0	0	0
PRBRE11CG0920	PRBRE11CG0920	798	595.06	0	0	0
PRBRE11CG0930	PRBRE11CG0930	450	247.1	0	0	0
PRBRE11CG0940	PRBRE11CG0940	222	31.59	0	0	0
PRBRE11CG0950	PRBRE11CG0950	14988	14785.1	1297	24.59	33.63
PRBRE11CG0960	PRBRE11CG0960	240	45.36	0	0	0
PRBRE11CG0970	PRBRE11CG0970	1332	1129.06	172.22	42.75	58.48
PRBRE11CG0980	PRBRE11CG0980	816	613.06	0	0	0
PRBRE120CG0010	PRBRE120CG0010	756	553.06	98	49.67	67.94
PRBRE120CG0020	PRBRE120CG0020	2205	2002.06	4	0.56	0.77
PRBRE120CG0030	PRBRE120CG0030	342	139.68	0	0	0
PRBRE120CG0040	PRBRE120CG0040	369	166.37	23.62	39.79	54.43
PRBRE120CG0050	PRBRE120CG0050	273	73.79	0	0	0
PRBRE120CG0060	PRBRE120CG0060	297	96.09	0	0	0
PRBRE120CG0070	PRBRE120CG0070	759	556.06	1.5	0.76	1.03
PRBRE120CG0080	PRBRE120CG0080	222	31.59	0	0	0
PRBRE120CG0090	PRBRE120CG0090	237	42.96	0	0	0
PRBRE120CG0100	PRBRE120CG0100	318	116.23	3	7.23	9.9
PRBRE120CG0110	PRBRE120CG0110	192	12.89	0	0	0
PRBRE120CG0120	PRBRE120CG0120	384	181.27	0	0	0
PRBRE120CG0130	PRBRE120CG0130	174	5.16	0	0	0
PRBRE120CG0140	PRBRE120CG0140	690	487.06	2	1.15	1.57
PRBRE120CG0150	PRBRE120CG0150	504	301.07	0	0	0
PRBRE120CG0160	PRBRE120CG0160	495	292.08	2	1.92	2.63
PRBRE120CG0170	PRBRE120CG0170	507	304.07	0	0	0
PRBRE120CG0180	PRBRE120CG0180	456	253.09	0	0	0
PRBRE120CG0190	PRBRE120CG0190	282	82.03	0	0	0
PRBRE120CG0200	PRBRE120CG0200	777	574.06	1	0.49	0.67
PRBRE120CG0210	PRBRE120CG0210	1035	832.06	7	2.36	3.23
PRBRE120CG0220	PRBRE120CG0220	519	316.07	0	0	0
PRBRE120CG0230	PRBRE120CG0230	180	7.39	0	0	0
PRBRE120CG0240	PRBRE120CG0240	408	205.17	1	1.37	1.87
PRBRE120CG0250	PRBRE120CG0250	288	87.61	0	0	0
PRBRE120CG0260	PRBRE120CG0260	1065	862.06	2	0.65	0.89
PRBRE120CG0270	PRBRE120CG0270	636	433.06	0	0	0
PRBRE120CG0280	PRBRE120CG0280	1527	1324.06	0	0	0
PRBRE120CG0290	PRBRE120CG0290	699	496.06	0	0	0
PRBRE120CG0300	PRBRE120CG0300	90	0	0	0	0
PRBRE120CG0310	PRBRE120CG0310	216	27.37	0	0	0
PRBRE120CG0320	PRBRE120CG0320	138	0	0	0	0
PRBRE120CG0330	PRBRE120CG0330	459	256.09	0	0	0
PRBRE120CG0340	PRBRE120CG0340	417	214.15	12	15.71	21.48
PRBRE120CG0350	PRBRE120CG0350	1941	1738.06	129	20.8	28.46
PRBRE120CG0360	PRBRE120CG0360	4086	3883.06	517.17	37.33	51.06
PRBRE120CG0370	PRBRE120CG0370	450	247.1	0	0	0
PRBRE120CG0380	PRBRE120CG0380	900	697.06	157	63.13	86.36
PRBRE120CG0390	PRBRE120CG0390	570	367.06	1346	1027.82	1405.93
PRBRE120CG0400	PRBRE120CG0400	1293	1090.06	4.83	1.24	1.7
PRBRE120CG0410	PRBRE120CG0410	1251	1048.06	313	83.71	114.5
PRBRE120CG0420	PRBRE120CG0420	3882	3679.06	702	53.48	73.16
PRBRE120CG0430	PRBRE120CG0430	561	358.07	76	59.49	81.38
PRBRE120CG0440	PRBRE120CG0440	501	298.07	42	39.49	54.02
PRBRE120CG0450	PRBRE120CG0450	375	172.32	14	22.77	31.15
PRBRE120CG0460	PRBRE120CG0460	165	2.53	0	0	0
PRBRE120CG0470	PRBRE120CG0470	2661	2458.06	355	40.48	55.37
PRBRE120CG0480	PRBRE120CG0480	930	727.06	9	3.47	4.75
PRBRE120CG0490	PRBRE120CG0490	1368	1165.06	60	14.44	19.75
PRBRE120CG0500	PRBRE120CG0500	2877	2674.06	408	42.77	58.5
PRBRE120CG0510	PRBRE120CG0510	3270	3067.06	39	3.56	4.88
PRBRE120CG0520	PRBRE120CG0520	279	79.27	0	0	0
PRBRE120CG0530	PRBRE120CG0530	2523	2320.06	78	9.42	12.89
PRBRE120CG0540	PRBRE120CG0540	2460	2257.06	313	38.87	53.17
PRBRE120CG0550	PRBRE120CG0550	1035	832.06	146	49.18	67.28
PRBRE120CG0560	PRBRE120CG0560	606	403.06	79	54.94	75.15
PRBRE120CG0570	PRBRE120CG0570	1329	1126.06	84	20.91	28.6
PRBRE120CG0580	PRBRE120CG0580	1446	1243.06	58.18	13.12	17.94
PRBRE120CG0590	PRBRE120CG0590	768	565.06	68.08	33.77	46.2
PRBRE120CG0600	PRBRE120CG0600	480	277.08	16.74	16.94	23.17
PRBRE120CG0610	PRBRE120CG0610	273	73.79	1019	3870.7	5294.61
PRBRE120CG0620	PRBRE120CG0620	594	391.06	2	1.43	1.96
PRBRE120CG0630	PRBRE120CG0630	756	553.06	2	1.01	1.39
PRBRE120CG0640	PRBRE120CG0640	795	592.06	14	6.63	9.07
PRBRE120CG0650	PRBRE120CG0650	1914	1711.06	164	26.87	36.75
PRBRE120CG0660	PRBRE120CG0660	1140	937.06	337	100.8	137.89
PRBRE120CG0670	PRBRE120CG0670	999	796.06	105	36.97	50.57
PRBRE120CG0680	PRBRE120CG0680	981	778.06	0	0	0
PRBRE120CG0690	PRBRE120CG0690	2634	2431.06	7	0.81	1.1
PRBRE120CG0700	PRBRE120CG0700	1086	883.06	71	22.54	30.83
PRBRE120CG0710	PRBRE120CG0710	2406	2203.06	713	90.72	124.09
PRBRE120CG0720	PRBRE120CG0720	294	93.25	0	0	0
PRBRE120CG0730	PRBRE120CG0730	2103	1900.06	233.56	34.45	47.13
PRBRE120CG0740	PRBRE120CG0740	6240	6037.06	525.44	24.4	33.37
PRBRE120CG0750	PRBRE120CG0750	1338	1135.06	1	0.25	0.34
PRBRE120CG0760	PRBRE120CG0760	738	535.06	4	2.1	2.87
PRBRE120CG0770	PRBRE120CG0770	2610	2407.06	143	16.65	22.78
PRBRE120CG0780	PRBRE120CG0780	423	220.14	0	0	0
PRBRE120CG0790	PRBRE120CG0790	3261	3058.06	18	1.65	2.26
PRBRE120CG0800	PRBRE120CG0800	1176	973.06	700	201.64	275.82
PRBRE120CG0810	PRBRE120CG0810	1740	1537.06	54	9.85	13.47
PRBRE120CG0820	PRBRE120CG0820	1986	1783.06	1	0.16	0.22
PRBRE120CG0830	PRBRE120CG0830	822	619.06	39	17.66	24.15
PRBRE120CG0840	PRBRE120CG0840	1203	1000.06	166	46.53	63.64
PRBRE120CG0850	PRBRE120CG0850	750	547.06	93	47.65	65.18
PRBRE120CG0860	PRBRE120CG0860	723	520.06	140	75.46	103.21
PRBRE120CG0870	PRBRE120CG0870	666	463.06	154	93.22	127.51
PRBRE120CG0880	PRBRE120CG0880	2538	2335.06	216	25.93	35.47
PRBRE120CG0890	PRBRE120CG0890	468	265.09	191	201.96	276.25
PRBRE120CG0900	PRBRE120CG0900	2769	2566.06	1327	144.95	198.27
PRBRE120CG0910	PRBRE120CG0910	168	3.31	0	0	0
PRBRE120CG0920	PRBRE120CG0920	477	274.08	0	0	0
PRBRE120CG0930	PRBRE120CG0930	1377	1174.06	0	0	0
PRBRE120CG0940	PRBRE120CG0940	1494	1291.06	386	83.8	114.63
PRBRE120CG0950	PRBRE120CG0950	1296	1093.06	90	23.08	31.57
PRBRE120CG0960	PRBRE120CG0960	1296	1093.06	552	141.55	193.62
PRBRE120CG0970	PRBRE120CG0970	162	1.85	0	0	0
PRBRE120CG0980	PRBRE120CG0980	381	178.28	42	66.03	90.32
PRBRE120CG0990	PRBRE120CG0990	2610	2407.06	8	0.93	1.27
PRBRE120CG1000	PRBRE120CG1000	726	523.06	104	55.73	76.23
PRBRE120CG1010	PRBRE120CG1010	711	508.06	7	3.86	5.28
PRBRE120CG1020	PRBRE120CG1020	1524	1321.06	205	43.5	59.5
PRBRE120CG1030	PRBRE120CG1030	2697	2494.06	40	4.5	6.15
PRBRE120CG1040	PRBRE120CG1040	531	328.07	0	0	0
PRBRE120CG1050	PRBRE120CG1050	153	0	0	0	0
PRBRE120CG1060	PRBRE120CG1060	420	217.14	0	0	0
PRBRE120CG1070	PRBRE120CG1070	480	277.08	839	848.73	1160.96
PRBRE120CG1080	PRBRE120CG1080	693	490.06	0	0	0
PRBRE120CG1090	PRBRE120CG1090	345	142.63	0	0	0
PRBRE120CG1100	PRBRE120CG1100	264	65.72	0	0	0
PRBRE120CG1110	PRBRE120CG1110	783	580.06	0	0	0
PRBRE120CG1120	PRBRE120CG1120	309	107.54	0	0	0
PRBRE120CG1130	PRBRE120CG1130	60	0	0	0	0
PRBRE120CG1140	PRBRE120CG1140	1272	1069.06	0	0	0
PRBRE120CG1150	PRBRE120CG1150	372	169.34	0	0	0
PRBRE120CG1160	PRBRE120CG1160	621	418.06	0	0	0
PRBRE120CG1170	PRBRE120CG1170	207	21.46	0	0	0
PRBRE120CG1180	PRBRE120CG1180	189	11.39	0	0	0
PRBRE120CG1190	PRBRE120CG1190	234	40.6	0	0	0
PRBRE120CG1200	PRBRE120CG1200	465	262.09	0	0	0
PRBRE120CG1210	PRBRE120CG1210	387	184.25	0	0	0
PRBRE120CG1220	PRBRE120CG1220	180	7.39	0	0	0
PRBRE120CG1230	PRBRE120CG1230	234	40.6	0	0	0
PRBRE120CG1240	PRBRE120CG1240	255	57.87	0	0	0
PRBRE120CG1250	PRBRE120CG1250	132	0	0	0	0
PRBRE120CG1260	PRBRE120CG1260	483	280.08	0	0	0
PRBRE120CG1270	PRBRE120CG1270	300	98.93	0	0	0
PRBRE120CG1280	PRBRE120CG1280	324	122.06	0	0	0
PRBRE120CG1290	PRBRE120CG1290	816	613.06	0	0	0
PRBRE120CG1300	PRBRE120CG1300	444	241.11	0	0	0
PRBRE120CG1310	PRBRE120CG1310	360	157.45	0	0	0
PRBRE120CG1320	PRBRE120CG1320	306	104.66	0	0	0
PRBRE120CG1330	PRBRE120CG1330	192	12.89	1	21.74	29.74
PRBRE120CG1340	PRBRE120CG1340	4722	4519.06	44	2.73	3.73
PRBRE120CG1350	PRBRE120CG1350	2580	2377.06	0	0	0
PRBRE120CG1360	PRBRE120CG1360	1458	1255.06	42	9.38	12.83
PRBRE120CG1370	PRBRE120CG1370	684	481.06	1	0.58	0.8
PRBRE120CG1380	PRBRE120CG1380	6750	6547.06	549	23.5	32.15
PRBRE120CG1390	PRBRE120CG1390	462	259.09	27	29.21	39.96
PRBRE120CG1400	PRBRE120CG1400	1104	901.06	81.55	25.37	34.7
PRBRE120CG1410	PRBRE120CG1410	879	676.06	9	3.73	5.1
PRBRE120CG1420	PRBRE120CG1420	303	101.79	0	0	0
PRBRE120CG1430	PRBRE120CG1430	192	12.89	0	0	0
PRBRE120CG1440	PRBRE120CG1440	903	700.06	0	0	0
PRBRE120CG1450	PRBRE120CG1450	429	226.13	2	2.48	3.39
PRBRE120CG1460	PRBRE120CG1460	726	523.06	16	8.57	11.73
PRBRE120CG1470	PRBRE120CG1470	282	82.03	0	0	0
PRBRE120CG1480	PRBRE120CG1480	609	406.06	7	4.83	6.61
PRBRE120CG1490	PRBRE120CG1490	363	160.42	0	0	0
PRBRE120CG1500	PRBRE120CG1500	354	151.51	0	0	0
PRBRE120CG1510	PRBRE120CG1510	567	364.07	0	0	0
PRBRE120CG1520	PRBRE120CG1520	291	90.42	0	0	0
PRBRE121CG0010	PRBRE121CG0010	489	286.08	0	0	0
PRBRE121CG0020	PRBRE121CG0020	309	107.54	0	0	0
PRBRE121CG0030	PRBRE121CG0030	264	65.72	0	0	0
PRBRE121CG0040	PRBRE121CG0040	309	107.54	0	0	0
PRBRE121CG0050	PRBRE121CG0050	210	23.37	0	0	0
PRBRE121CG0060	PRBRE121CG0060	228	36	0	0	0
PRBRE121CG0070	PRBRE121CG0070	249	52.77	0	0	0
PRBRE121CG0080	PRBRE121CG0080	528	325.07	2	1.72	2.36
PRBRE121CG0090	PRBRE121CG0090	204	19.61	0	0	0
PRBRE121CG0100	PRBRE121CG0100	402	199.19	0	0	0
PRBRE121CG0110	PRBRE121CG0110	336	133.79	0	0	0
PRBRE121CG0120	PRBRE121CG0120	225	33.77	0	0	0
PRBRE121CG0130	PRBRE121CG0130	378	175.3	0	0	0
PRBRE121CG0140	PRBRE121CG0140	1116	913.06	0	0	0
PRBRE121CG0150	PRBRE121CG0150	189	11.39	0	0	0
PRBRE121CG0160	PRBRE121CG0160	408	205.17	0	0	0
PRBRE121CG0170	PRBRE121CG0170	255	57.87	0	0	0
PRBRE121CG0180	PRBRE121CG0180	267	68.39	0	0	0
PRBRE121CG0190	PRBRE121CG0190	297	96.09	0	0	0
PRBRE121CG0200	PRBRE121CG0200	228	36	0	0	0
PRBRE121CG0210	PRBRE121CG0210	408	205.17	0	0	0
PRBRE121CG0220	PRBRE121CG0220	261	63.08	0	0	0
PRBRE121CG0230	PRBRE121CG0230	294	93.25	0	0	0
PRBRE121CG0240	PRBRE121CG0240	306	104.66	0	0	0
PRBRE121CG0250	PRBRE121CG0250	723	520.06	1	0.54	0.74
PRBRE121CG0260	PRBRE121CG0260	1848	1645.06	60	10.22	13.98
PRBRE121CG0270	PRBRE121CG0270	1527	1324.06	94	19.9	27.22
PRBRE121CG0280	PRBRE121CG0280	4815	4612.06	960	58.34	79.81
PRBRE121CG0290	PRBRE121CG0290	678	475.06	27	15.93	21.79
PRBRE121CG0300	PRBRE121CG0300	1881	1678.06	445	74.33	101.68
PRBRE121CG0310	PRBRE121CG0310	228	36	0	0	0
PRBRE121CG0320	PRBRE121CG0320	1398	1195.06	284	66.61	91.12
PRBRE121CG0330	PRBRE121CG0330	501	298.07	12	11.28	15.44
PRBRE121CG0340	PRBRE121CG0340	4164	3961.06	566	40.05	54.79
PRBRE121CG0350	PRBRE121CG0350	2553	2350.06	0	0	0
PRBRE121CG0360	PRBRE121CG0360	3351	3148.06	514	45.77	62.6
PRBRE121CG0370	PRBRE121CG0370	1488	1285.06	3	0.65	0.9
PRBRE121CG0380	PRBRE121CG0380	714	511.06	0	0	0
PRBRE121CG0390	PRBRE121CG0390	1344	1141.06	230	56.5	77.28
PRBRE121CG0400	PRBRE121CG0400	264	65.72	0	0	0
PRBRE121CG0410	PRBRE121CG0410	177	6.23	0	0	0
PRBRE121CG0420	PRBRE121CG0420	342	139.68	0	0	0
PRBRE121CG0430	PRBRE121CG0430	468	265.09	0	0	0
PRBRE121CG0440	PRBRE121CG0440	339	136.73	0	0	0
PRBRE121CG0450	PRBRE121CG0450	270	71.08	0	0	0
PRBRE121CG0460	PRBRE121CG0460	711	508.06	0	0	0
PRBRE121CG0470	PRBRE121CG0470	1872	1669.06	27	4.53	6.2
PRBRE121CG0480	PRBRE121CG0480	441	238.11	0	0	0
PRBRE121CG0490	PRBRE121CG0490	858	655.06	0	0	0
PRBRE121CG0500	PRBRE121CG0500	1995	1792.06	711	111.21	152.12
PRBRE121CG0510	PRBRE121CG0510	567	364.07	0	0	0
PRBRE121CG0520	PRBRE121CG0520	597	394.06	0	0	0
PRBRE121CG0530	PRBRE121CG0530	771	568.06	0	0	0
PRBRE121CG0540	PRBRE121CG0540	342	139.68	0	0	0
PRBRE121CG0550	PRBRE121CG0550	837	634.06	0	0	0
PRBRE121CG0560	PRBRE121CG0560	837	634.06	0	0	0
PRBRE121CG0570	PRBRE121CG0570	582	379.06	0	0	0
PRBRE121CG0580	PRBRE121CG0580	336	133.79	0	0	0
PRBRE121CG0590	PRBRE121CG0590	660	457.06	0	0	0
PRBRE121CG0600	PRBRE121CG0600	870	667.06	10	4.2	5.75
PRBRE121CG0610	PRBRE121CG0610	288	87.61	0	0	0
PRBRE121CG0620	PRBRE121CG0620	879	676.06	0	0	0
PRBRE121CG0630	PRBRE121CG0630	690	487.06	18	10.36	14.17
PRBRE121CG0640	PRBRE121CG0640	576	373.06	0	0	0
PRBRE121CG0650	PRBRE121CG0650	1215	1012.06	8	2.22	3.03
PRBRE121CG0660	PRBRE121CG0660	159	1.28	0	0	0
PRBRE121CG0670	PRBRE121CG0670	519	316.07	0	0	0
PRBRE121CG0680	PRBRE121CG0680	348	145.59	0	0	0
PRBRE121CG0690	PRBRE121CG0690	909	706.06	0	0	0
PRBRE121CG0700	PRBRE121CG0700	177	6.23	0	0	0
PRBRE121CG0710	PRBRE121CG0710	123	0	0	0	0
PRBRE121CG0720	PRBRE121CG0720	282	82.03	0	0	0
PRBRE121CG0730	PRBRE121CG0730	231	38.28	0	0	0
PRBRE121CG0740	PRBRE121CG0740	450	247.1	0	0	0
PRBRE121CG0750	PRBRE121CG0750	288	87.61	0	0	0
PRBRE121CG0760	PRBRE121CG0760	573	370.06	0	0	0
PRBRE121CG0770	PRBRE121CG0770	3303	3100.06	925	83.63	114.4
PRBRE121CG0780	PRBRE121CG0780	366	163.39	15	25.73	35.2
PRBRE121CG0790	PRBRE121CG0790	957	754.06	1	0.37	0.51
PRBRE121CG0800	PRBRE121CG0800	1176	973.06	2	0.58	0.79
PRBRE121CG0810	PRBRE121CG0810	219	29.45	0	0	0
PRBRE121CG0820	PRBRE121CG0820	384	181.27	0	0	0
PRBRE121CG0830	PRBRE121CG0830	1008	805.06	238	82.86	113.35
PRBRE121CG0840	PRBRE121CG0840	372	169.34	30.86	51.08	69.88
PRBRE121CG0850	PRBRE121CG0850	1611	1408.06	357.92	71.25	97.46
PRBRE121CG0860	PRBRE121CG0860	585	382.06	2	1.47	2.01
PRBRE121CG0870	PRBRE121CG0870	783	580.06	0	0	0
PRBRE121CG0880	PRBRE121CG0880	1455	1252.06	29	6.49	8.88
PRBRE121CG0890	PRBRE121CG0890	414	211.16	0	0	0
PRBRE121CG0900	PRBRE121CG0900	573	370.06	39	29.54	40.41
PRBRE121CG0910	PRBRE121CG0910	243	47.8	30	175.92	240.64
PRBRE121CG0920	PRBRE121CG0920	621	418.06	299	200.47	274.21
PRBRE121CG0930	PRBRE121CG0930	1512	1309.06	469	100.42	137.36
PRBRE121CG0940	PRBRE121CG0940	180	7.39	0	0	0
PRBRE121CG0950	PRBRE121CG0950	804	601.06	0	0	0
PRBRE121CG0960	PRBRE121CG0960	1539	1336.06	42	8.81	12.05
PRBRE121CG0970	PRBRE121CG0970	363	160.42	37	64.65	88.43
PRBRE121CG0980	PRBRE121CG0980	576	373.06	10	7.51	10.28
PRBRE121CG0990	PRBRE121CG0990	363	160.42	406	709.4	970.36
PRBRE121CG1000	PRBRE121CG1000	642	439.06	22	14.04	19.21
PRBRE121CG1010	PRBRE121CG1010	1896	1693.06	426	70.53	96.47
PRBRE121CG1020	PRBRE121CG1020	444	241.11	0	0	0
PRBRE121CG1030	PRBRE121CG1030	1020	817.06	0	0	0
PRBRE121CG1040	PRBRE121CG1040	756	553.06	0	0	0
PRBRE121CG1050	PRBRE121CG1050	414	211.16	0	0	0
PRBRE121CG1060	PRBRE121CG1060	288	87.61	0	0	0
PRBRE121CG1070	PRBRE121CG1070	198	16.11	0	0	0
PRBRE121CG1080	PRBRE121CG1080	183	8.64	0	0	0
PRBRE121CG1090	PRBRE121CG1090	264	65.72	0	0	0
PRBRE121CG1100	PRBRE121CG1100	336	133.79	3	6.29	8.6
PRBRE121CG1110	PRBRE121CG1110	249	52.77	0	0	0
PRBRE121CG1120	PRBRE121CG1120	336	133.79	0	0	0
PRBRE121CG1130	PRBRE121CG1130	474	271.08	0	0	0
PRBRE121CG1140	PRBRE121CG1140	726	523.06	0	0	0
PRBRE121CG1150	PRBRE121CG1150	141	0	0	0	0
PRBRE121CG1160	PRBRE121CG1160	855	652.06	0	0	0
PRBRE121CG1170	PRBRE121CG1170	240	45.36	0	0	0
PRBRE121CG1180	PRBRE121CG1180	114	0	0	0	0
PRBRE121CG1190	PRBRE121CG1190	1914	1711.06	363	59.46	81.34
PRBRE121CG1200	PRBRE121CG1200	555	352.07	523	416.38	569.56
PRBRE121CG1210	PRBRE121CG1210	1218	1015.06	22.14	6.11	8.36
PRBRE121CG1220	PRBRE121CG1220	399	196.2	60	85.72	117.25
PRBRE121CG1230	PRBRE121CG1230	954	751.06	136	50.76	69.43
PRBRE121CG1240	PRBRE121CG1240	1599	1396.06	198	39.75	54.38
PRBRE121CG1250	PRBRE121CG1250	537	334.07	110	92.29	126.25
PRBRE121CG1260	PRBRE121CG1260	1158	955.06	69	20.25	27.7
PRBRE121CG1270	PRBRE121CG1270	987	784.06	168	60.06	82.15
PRBRE121CG1280	PRBRE121CG1280	3657	3454.06	786	63.78	87.25
PRBRE121CG1290	PRBRE121CG1290	483	280.08	0	0	0
PRBRE121CG1300	PRBRE121CG1300	1182	979.06	91	26.05	35.64
PRBRE121CG1310	PRBRE121CG1310	3789	3586.06	450	35.17	48.11
PRBRE121CG1320	PRBRE121CG1320	990	787.06	200.32	71.34	97.59
PRBRE121CG1330	PRBRE121CG1330	786	583.06	10	4.81	6.58
PRBRE121CG1340	PRBRE121CG1340	2016	1813.06	0	0	0
PRBRE121CG1350	PRBRE121CG1350	2244	2041.06	539	74.02	101.25
PRBRE121CG1360	PRBRE121CG1360	5040	4837.06	35	2.03	2.77
PRBRE121CG1370	PRBRE121CG1370	1374	1171.06	835	199.86	273.38
PRBRE121CG1380	PRBRE121CG1380	2466	2263.06	219	27.12	37.1
PRBRE121CG1390	PRBRE121CG1390	183	8.64	0	0	0
PRBRE121CG1400	PRBRE121CG1400	816	613.06	0	0	0
PRBRE121CG1410	PRBRE121CG1410	1485	1282.06	0	0	0
PRBRE121CG1420	PRBRE121CG1420	552	349.07	0	0	0
PRBRE121CG1430	PRBRE121CG1430	150	0	0	0	0
PRBRE121CG1440	PRBRE121CG1440	276	76.52	0	0	0
PRBRE121CG1450	PRBRE121CG1450	411	208.16	0	0	0
PRBRE121CG1460	PRBRE121CG1460	120	0	0	0	0
PRBRE121CG1470	PRBRE121CG1470	291	90.42	0	0	0
PRBRE121CG1480	PRBRE121CG1480	258	60.46	0	0	0
PRBRE121CG1490	PRBRE121CG1490	411	208.16	0	0	0
PRBRE121CG1500	PRBRE121CG1500	555	352.07	0	0	0
PRBRE121CG1510	PRBRE121CG1510	291	90.42	0	0	0
PRBRE121CG1520	PRBRE121CG1520	1302	1099.06	0	0	0
PRBRE121CG1530	PRBRE121CG1530	2388	2185.06	320	41.05	56.15
PRBRE121CG1540	PRBRE121CG1540	516	313.07	0	0	0
PRBRE121CG1550	PRBRE121CG1550	465	262.09	36	38.5	52.66
PRBRE121CG1560	PRBRE121CG1560	1380	1177.06	1323	315.05	430.95
PRBRE121CG1570	PRBRE121CG1570	2799	2596.06	216	23.32	31.9
PRBRE121CG1580	PRBRE121CG1580	372	169.34	65	107.59	147.17
PRBRE121CG1590	PRBRE121CG1590	1842	1639.06	271	46.34	63.39
PRBRE121CG1600	PRBRE121CG1600	1050	847.06	506	167.44	229.03
PRBRE121CG1610	PRBRE121CG1610	771	568.06	788	388.82	531.86
PRBRE121CG1620	PRBRE121CG1620	2112	1909.06	11	1.62	2.21
PRBRE121CG1630	PRBRE121CG1630	846	643.06	0	0	0
PRBRE121CG1640	PRBRE121CG1640	360	157.45	0	0	0
PRBRE121CG1650	PRBRE121CG1650	144	0	0	0	0
PRBRE121CG1660	PRBRE121CG1660	2661	2458.06	52	5.93	8.11
PRBRE121CG1670	PRBRE121CG1670	612	409.06	1	0.69	0.94
PRBRE121CG1680	PRBRE121CG1680	555	352.07	51.62	41.1	56.22
PRBRE121CG1690	PRBRE121CG1690	450	247.1	4	4.54	6.21
PRBRE121CG1700	PRBRE121CG1700	285	84.82	2	6.61	9.04
PRBRE121CG1710	PRBRE121CG1710	159	1.28	0	0	0
PRBRE122CG0010	PRBRE122CG0010	2478	2275.06	98	12.07	16.52
PRBRE122CG0020	PRBRE122CG0020	912	709.06	273	107.92	147.62
PRBRE122CG0030	PRBRE122CG0030	468	265.09	203	214.65	293.61
PRBRE122CG0040	PRBRE122CG0040	4590	4387.06	542	34.63	47.37
PRBRE122CG0050	PRBRE122CG0050	975	772.06	150	54.46	74.49
PRBRE122CG0060	PRBRE122CG0060	1302	1099.06	184	46.93	64.19
PRBRE122CG0070	PRBRE122CG0070	2679	2476.06	693	78.45	107.31
PRBRE122CG0080	PRBRE122CG0080	927	724.06	220	85.17	116.5
PRBRE122CG0090	PRBRE122CG0090	315	113.33	0	0	0
PRBRE122CG0100	PRBRE122CG0100	1809	1606.06	548	95.64	130.82
PRBRE122CG0110	PRBRE122CG0110	276	76.52	0	0	0
PRBRE122CG0120	PRBRE122CG0120	177	6.23	0	0	0
PRBRE122CG0130	PRBRE122CG0130	1074	871.06	0	0	0
PRBRE122CG0140	PRBRE122CG0140	204	19.61	0	0	0
PRBRE122CG0150	PRBRE122CG0150	228	36	0	0	0
PRBRE122CG0160	PRBRE122CG0160	258	60.46	5	23.18	31.71
PRBRE122CG0170	PRBRE122CG0170	270	71.08	0	0	0
PRBRE122CG0180	PRBRE122CG0180	702	499.06	0	0	0
PRBRE122CG0190	PRBRE122CG0190	2256	2053.06	34	4.64	6.35
PRBRE122CG0200	PRBRE122CG0200	879	676.06	221	91.63	125.33
PRBRE122CG0210	PRBRE122CG0210	381	178.28	0	0	0
PRBRE122CG0220	PRBRE122CG0220	939	736.06	0	0	0
PRBRE122CG0230	PRBRE122CG0230	1557	1354.06	0	0	0
PRBRE122CG0240	PRBRE122CG0240	1038	835.06	0	0	0
PRBRE122CG0250	PRBRE122CG0250	1662	1459.06	244	46.87	64.12
PRBRE122CG0260	PRBRE122CG0260	2493	2290.06	175	21.42	29.3
PRBRE122CG0270	PRBRE122CG0270	609	406.06	42	28.99	39.66
PRBRE122CG0280	PRBRE122CG0280	4575	4372.06	58	3.72	5.09
PRBRE122CG0290	PRBRE122CG0290	384	181.27	0	0	0
PRBRE122CG0300	PRBRE122CG0300	120	0	0	0	0
PRBRE122CG0310	PRBRE122CG0310	1410	1207.06	57	13.24	18.11
PRBRE122CG0320	PRBRE122CG0320	678	475.06	121	71.39	97.66
PRBRE122CG0330	PRBRE122CG0330	972	769.06	51	18.59	25.43
PRBRE122CG0340	PRBRE122CG0340	945	742.06	149	56.28	76.99
PRBRE122CG0350	PRBRE122CG0350	1914	1711.06	226	37.02	50.64
PRBRE122CG0360	PRBRE122CG0360	1494	1291.06	1812	393.39	538.11
PRBRE122CG0370	PRBRE122CG0370	696	493.06	183	104.03	142.3
PRBRE122CG0380	PRBRE122CG0380	1272	1069.06	126	33.04	45.19
PRBRE122CG0390	PRBRE122CG0390	1527	1324.06	90	19.05	26.06
PRBRE122CG0400	PRBRE122CG0400	1374	1171.06	466	111.54	152.57
PRBRE122CG0410	PRBRE122CG0410	378	175.3	0	0	0
PRBRE122CG0420	PRBRE122CG0420	762	559.06	113	56.65	77.5
PRBRE122CG0430	PRBRE122CG0430	519	316.07	0	0	0
PRBRE122CG0440	PRBRE122CG0440	1533	1330.06	241	50.79	69.47
PRBRE122CG0450	PRBRE122CG0450	1581	1378.06	72	14.64	20.03
PRBRE122CG0460	PRBRE122CG0460	2286	2083.06	132	17.76	24.3
PRBRE122CG0470	PRBRE122CG0470	2511	2308.06	128	15.54	21.26
PRBRE122CG0480	PRBRE122CG0480	2349	2146.06	557	72.75	99.51
PRBRE122CG0490	PRBRE122CG0490	525	322.07	0	0	0
PRBRE122CG0500	PRBRE122CG0500	354	151.51	0	0	0
PRBRE122CG0510	PRBRE122CG0510	255	57.87	0	0	0
PRBRE122CG0520	PRBRE122CG0520	591	388.06	11	7.95	10.87
PRBRE122CG0530	PRBRE122CG0530	288	87.61	0	0	0
PRBRE122CG0540	PRBRE122CG0540	711	508.06	0	0	0
PRBRE122CG0550	PRBRE122CG0550	525	322.07	23	20.02	27.38
PRBRE122CG0560	PRBRE122CG0560	1641	1438.06	4	0.78	1.07
PRBRE122CG0570	PRBRE122CG0570	1038	835.06	5	1.68	2.3
PRBRE122CG0580	PRBRE122CG0580	1185	982.06	0	0	0
PRBRE122CG0590	PRBRE122CG0590	246	50.27	0	0	0
PRBRE122CG0600	PRBRE122CG0600	480	277.08	0	0	0
PRBRE122CG0610	PRBRE122CG0610	1005	802.06	310	108.34	148.19
PRBRE122CG0620	PRBRE122CG0620	729	526.06	0	0	0
PRBRE122CG0630	PRBRE122CG0630	498	295.07	0	0	0
PRBRE122CG0640	PRBRE122CG0640	231	38.28	0	0	0
PRBRE122CG0650	PRBRE122CG0650	765	562.06	413	205.96	281.73
PRBRE122CG0660	PRBRE122CG0660	330	127.91	8	17.53	23.98
PRBRE122CG0670	PRBRE122CG0670	990	787.06	440	156.7	214.34
PRBRE122CG0680	PRBRE122CG0680	1011	808.06	175	60.7	83.03
PRBRE122CG0690	PRBRE122CG0690	1017	814.06	196	67.49	92.31
PRBRE122CG0700	PRBRE122CG0700	645	442.06	9	5.71	7.81
PRBRE122CG0710	PRBRE122CG0710	966	763.06	42	15.43	21.1
PRBRE122CG0720	PRBRE122CG0720	588	385.06	129	93.9	128.45
PRBRE122CG0730	PRBRE122CG0730	1569	1366.06	413	84.74	115.92
PRBRE122CG0740	PRBRE122CG0740	429	226.13	80	99.16	135.64
PRBRE122CG0750	PRBRE122CG0750	1155	952.06	658	193.72	264.99
PRBRE122CG0760	PRBRE122CG0760	369	166.37	0	0	0
PRBRE122CG0770	PRBRE122CG0770	447	244.1	4	4.59	6.28
PRBRE122CG0780	PRBRE122CG0780	570	367.06	2	1.53	2.09
PRBRE122CG0790	PRBRE122CG0790	594	391.06	5	3.58	4.9
PRBRE122CG0800	PRBRE122CG0800	1038	835.06	12	4.03	5.51
PRBRE122CG0810	PRBRE122CG0810	279	79.27	0	0	0
PRBRE122CG0820	PRBRE122CG0820	336	133.79	0	0	0
PRBRE122CG0830	PRBRE122CG0830	366	163.39	4	6.86	9.39
PRBRE122CG0840	PRBRE122CG0840	639	436.06	8	5.14	7.03
PRBRE122CG0850	PRBRE122CG0850	747	544.06	25	12.88	17.62
PRBRE122CG0860	PRBRE122CG0860	1761	1558.06	115	20.69	28.3
PRBRE122CG0870	PRBRE122CG0870	603	400.06	0	0	0
PRBRE122CG0880	PRBRE122CG0880	183	8.64	0	0	0
PRBRE122CG0890	PRBRE122CG0890	1185	982.06	0	0	0
PRBRE122CG0900	PRBRE122CG0900	447	244.1	0	0	0
PRBRE122CG0910	PRBRE122CG0910	153	0	0	0	0
PRBRE122CG0920	PRBRE122CG0920	3735	3532.06	803.6	63.77	87.23
PRBRE122CG0930	PRBRE122CG0930	1479	1276.06	287.4	63.13	86.35
PRBRE122CG0940	PRBRE122CG0940	1227	1024.06	575	157.38	215.28
PRBRE122CG0950	PRBRE122CG0950	999	796.06	121	42.6	58.28
PRBRE122CG0960	PRBRE122CG0960	2421	2218.06	194	24.52	33.53
PRBRE122CG0970	PRBRE122CG0970	354	151.51	0	0	0
PRBRE122CG0980	PRBRE122CG0980	2079	1876.06	0	0	0
PRBRE122CG0990	PRBRE122CG0990	3939	3736.06	453	33.99	46.49
PRBRE122CG1000	PRBRE122CG1000	522	319.07	0	0	0
PRBRE122CG1010	PRBRE122CG1010	6318	6115.06	23.84	1.09	1.49
PRBRE122CG1020	PRBRE122CG1020	663	460.06	5.26	3.2	4.38
PRBRE122CG1030	PRBRE122CG1030	243	47.8	277	1624.36	2221.92
PRBRE122CG1040	PRBRE122CG1040	939	736.06	55.36	21.08	28.84
PRBRE122CG1050	PRBRE122CG1050	321	119.14	13	30.58	41.84
PRBRE122CG1060	PRBRE122CG1060	813	610.06	25.54	11.73	16.05
PRBRE122CG1070	PRBRE122CG1070	186	9.98	0	0	0
PRBRE122CG1080	PRBRE122CG1080	1416	1213.06	184	42.52	58.16
PRBRE122CG1090	PRBRE122CG1090	957	754.06	96	35.68	48.81
PRBRE122CG1100	PRBRE122CG1100	594	391.06	0	0	0
PRBRE122CG1110	PRBRE122CG1110	312	110.43	0	0	0
PRBRE122CG1120	PRBRE122CG1120	525	322.07	103	89.64	122.62
PRBRE122CG1130	PRBRE122CG1130	819	616.06	70.36	32.01	43.79
PRBRE122CG1140	PRBRE122CG1140	456	253.09	94.33	104.47	142.9
PRBRE122CG1150	PRBRE122CG1150	525	322.07	0.31	0.27	0.38
PRBRE122CG1160	PRBRE122CG1160	2235	2032.06	1	0.14	0.19
PRBRE122CG1170	PRBRE122CG1170	1305	1102.06	0	0	0
PRBRE122CG1180	PRBRE122CG1180	846	643.06	34	14.82	20.27
PRBRE122CG1190	PRBRE122CG1190	843	640.06	169	74.01	101.23
PRBRE122CG1200	PRBRE122CG1200	1587	1384.06	766	155.13	212.2
PRBRE122CG1210	PRBRE122CG1210	357	154.48	0	0	0
PRBRE122CG1220	PRBRE122CG1220	699	496.06	0	0	0
PRBRE122CG1230	PRBRE122CG1230	201	17.82	0	0	0
PRBRE122CG1240	PRBRE122CG1240	171	4.19	0	0	0
PRBRE122CG1250	PRBRE122CG1250	348	145.59	0	0	0
PRBRE122CG1260	PRBRE122CG1260	399	196.2	0	0	0
PRBRE122CG1270	PRBRE122CG1270	1446	1243.06	7	1.58	2.16
PRBRE122CG1280	PRBRE122CG1280	4911	4708.06	29	1.73	2.36
PRBRE122CG1290	PRBRE122CG1290	1617	1414.06	199	39.45	53.96
PRBRE122CG1300	PRBRE122CG1300	1185	982.06	81	23.12	31.62
PRBRE122CG1310	PRBRE122CG1310	1005	802.06	4.25	1.49	2.03
PRBRE122CG1320	PRBRE122CG1320	1842	1639.06	5.5	0.94	1.29
PRBRE122CG1330	PRBRE122CG1330	564	361.07	0	0	0
PRBRE122CG1340	PRBRE122CG1340	402	199.19	0	0	0
PRBRE123CG0010	PRBRE123CG0010	2718	2515.06	359	40.01	54.73
PRBRE123CG0020	PRBRE123CG0020	1710	1507.06	178	33.11	45.28
PRBRE123CG0030	PRBRE123CG0030	417	214.15	36	47.12	64.45
PRBRE123CG0040	PRBRE123CG0040	711	508.06	55	30.34	41.51
PRBRE123CG0050	PRBRE123CG0050	1257	1054.06	161	42.81	58.56
PRBRE123CG0060	PRBRE123CG0060	1476	1273.06	294	64.73	88.54
PRBRE123CG0070	PRBRE123CG0070	1695	1492.06	94	17.66	24.15
PRBRE123CG0080	PRBRE123CG0080	1791	1588.06	237	41.83	57.22
PRBRE123CG0090	PRBRE123CG0090	3225	3022.06	72	6.68	9.13
PRBRE123CG0100	PRBRE123CG0100	1506	1303.06	545	117.23	160.36
PRBRE123CG0110	PRBRE123CG0110	813	610.06	144	66.16	90.5
PRBRE123CG0120	PRBRE123CG0120	918	715.06	107	41.94	57.37
PRBRE123CG0130	PRBRE123CG0130	2304	2101.06	8750	1167.31	1596.73
PRBRE123CG0140	PRBRE123CG0140	924	721.06	117	45.48	62.21
PRBRE123CG0150	PRBRE123CG0150	513	310.07	70	63.28	86.56
PRBRE123CG0160	PRBRE123CG0160	753	550.06	87.55	44.61	61.03
PRBRE123CG0170	PRBRE123CG0170	570	367.06	0	0	0
PRBRE123CG0180	PRBRE123CG0180	2238	2035.06	8.72	1.2	1.64
PRBRE123CG0190	PRBRE123CG0190	255	57.87	0	0	0
PRBRE123CG0200	PRBRE123CG0200	1125	922.06	151	45.9	62.79
PRBRE123CG0210	PRBRE123CG0210	399	196.2	0	0	0
PRBRE123CG0220	PRBRE123CG0220	357	154.48	0	0	0
PRBRE124CG0010	PRBRE124CG0010	1227	1024.06	0	0	0
PRBRE124CG0020	PRBRE124CG0020	1332	1129.06	71	17.63	24.11
PRBRE124CG0030	PRBRE124CG0030	1416	1213.06	10	2.31	3.16
PRBRE124CG0040	PRBRE124CG0040	924	721.06	4	1.55	2.13
PRBRE124CG0050	PRBRE124CG0050	633	430.06	0	0	0
PRBRE124CG0060	PRBRE124CG0060	876	673.06	0	0	0
PRBRE124CG0070	PRBRE124CG0070	1044	841.06	8	2.67	3.65
PRBRE124CG0080	PRBRE124CG0080	2403	2200.06	10	1.27	1.74
PRBRE124CG0090	PRBRE124CG0090	1179	976.06	7.38	2.12	2.9
PRBRE124CG0100	PRBRE124CG0100	2976	2773.06	144.62	14.62	20
PRBRE124CG0110	PRBRE124CG0110	1296	1093.06	31	7.95	10.87
PRBRE124CG0120	PRBRE124CG0120	438	235.11	0	0	0
PRBRE124CG0130	PRBRE124CG0130	204	19.61	0	0	0
PRBRE124CG0140	PRBRE124CG0140	939	736.06	3	1.14	1.56
PRBRE124CG0150	PRBRE124CG0150	441	238.11	4	4.71	6.44
PRBRE124CG0160	PRBRE124CG0160	381	178.28	0	0	0
PRBRE124CG0170	PRBRE124CG0170	495	292.08	99	95.01	129.96
PRBRE124CG0180	PRBRE124CG0180	3174	2971.06	272	25.66	35.1
PRBRE124CG0190	PRBRE124CG0190	1914	1711.06	199	32.6	44.59
PRBRE124CG0200	PRBRE124CG0200	1122	919.06	80	24.4	33.37
PRBRE124CG0210	PRBRE124CG0210	4587	4384.06	939	60.04	82.12
PRBRE124CG0220	PRBRE124CG0220	522	319.07	30	26.35	36.05
PRBRE124CG0230	PRBRE124CG0230	402	199.19	0	0	0
PRBRE124CG0240	PRBRE124CG0240	3132	2929.06	0	0	0
PRBRE124CG0250	PRBRE124CG0250	102	0	0	0	0
PRBRE124CG0260	PRBRE124CG0260	291	90.42	0	0	0
PRBRE124CG0270	PRBRE124CG0270	426	223.13	0	0	0
PRBRE124CG0280	PRBRE124CG0280	294	93.25	0	0	0
PRBRE124CG0290	PRBRE124CG0290	657	454.06	0	0	0
PRBRE124CG0300	PRBRE124CG0300	348	145.59	0	0	0
PRBRE124CG0310	PRBRE124CG0310	1710	1507.06	2	0.37	0.51
PRBRE124CG0320	PRBRE124CG0320	351	148.55	0	0	0
PRBRE124CG0330	PRBRE124CG0330	168	3.31	0	0	0
PRBRE124CG0340	PRBRE124CG0340	1032	829.06	0	0	0
PRBRE124CG0350	PRBRE124CG0350	342	139.68	0	0	0
PRBRE124CG0360	PRBRE124CG0360	336	133.79	0	0	0
PRBRE124CG0370	PRBRE124CG0370	231	38.28	0	0	0
PRBRE124CG0380	PRBRE124CG0380	345	142.63	0	0	0
PRBRE124CG0390	PRBRE124CG0390	294	93.25	5	15.03	20.56
PRBRE124CG0400	PRBRE124CG0400	222	31.59	0	0	0
PRBRE124CG0410	PRBRE124CG0410	1320	1117.06	47	11.79	16.13
PRBRE124CG0420	PRBRE124CG0420	1677	1474.06	0	0	0
PRBRE124CG0430	PRBRE124CG0430	222	31.59	0	0	0
PRBRE124CG0440	PRBRE124CG0440	684	481.06	0	0	0
PRBRE124CG0450	PRBRE124CG0450	273	73.79	0	0	0
PRBRE124CG0460	PRBRE124CG0460	936	733.06	0	0	0
PRBRE124CG0470	PRBRE124CG0470	423	220.14	0	0	0
PRBRE124CG0480	PRBRE124CG0480	108	0	0	0	0
PRBRE124CG0490	PRBRE124CG0490	144	0	0	0	0
PRBRE124CG0500	PRBRE124CG0500	84	0	0	0	0
PRBRE124CG0510	PRBRE124CG0510	84	0	0	0	0
PRBRE124CG0520	PRBRE124CG0520	468	265.09	0	0	0
PRBRE124CG0530	PRBRE124CG0530	141	0	0	0	0
PRBRE124CG0540	PRBRE124CG0540	2283	2080.06	8	1.08	1.47
PRBRE124CG0550	PRBRE124CG0550	1401	1198.06	194.19	45.43	62.14
PRBRE124CG0560	PRBRE124CG0560	561	358.07	134.81	105.53	144.35
PRBRE124CG0570	PRBRE124CG0570	1626	1423.06	8	1.58	2.16
PRBRE124CG0580	PRBRE124CG0580	138	0	0	0	0
PRBRE124CG0590	PRBRE124CG0590	1527	1324.06	0	0	0
PRBRE124CG0600	PRBRE124CG0600	279	79.27	0	0	0
PRBRE124CG0610	PRBRE124CG0610	2700	2497.06	803	90.14	123.3
PRBRE125CG0010	PRBRE125CG0010	609	406.06	14	9.66	13.22
PRBRE125CG0020	PRBRE125CG0020	969	766.06	25	9.15	12.51
PRBRE125CG0030	PRBRE125CG0030	354	151.51	0	0	0
PRBRE125CG0040	PRBRE125CG0040	723	520.06	0	0	0
PRBRE125CG0050	PRBRE125CG0050	210	23.37	0	0	0
PRBRE125CG0060	PRBRE125CG0060	246	50.27	0	0	0
PRBRE125CG0070	PRBRE125CG0070	720	517.06	11	5.96	8.16
PRBRE125CG0080	PRBRE125CG0080	648	445.06	1	0.63	0.86
PRBRE125CG0090	PRBRE125CG0090	330	127.91	4	8.77	11.99
PRBRE125CG0100	PRBRE125CG0100	93	0	0	0	0
PRBRE125CG0110	PRBRE125CG0110	594	391.06	2	1.43	1.96
PRBRE125CG0120	PRBRE125CG0120	372	169.34	10	16.55	22.64
PRBRE125CG0130	PRBRE125CG0130	900	697.06	10	4.02	5.5
PRBRE125CG0140	PRBRE125CG0140	720	517.06	8	4.34	5.93
PRBRE125CG0150	PRBRE125CG0150	348	145.59	6	11.55	15.8
PRBRE125CG0160	PRBRE125CG0160	327	124.98	0	0	0
PRBRE125CG0170	PRBRE125CG0170	543	340.07	8	6.59	9.02
PRBRE125CG0180	PRBRE125CG0180	837	634.06	1633	721.89	987.46
PRBRE125CG0190	PRBRE125CG0190	351	148.55	0	0	0
PRBRE125CG0200	PRBRE125CG0200	1581	1378.06	51	10.37	14.19
PRBRE125CG0210	PRBRE125CG0210	1455	1252.06	47	10.52	14.39
PRBRE125CG0220	PRBRE125CG0220	1350	1147.06	6	1.47	2.01
PRBRE125CG0230	PRBRE125CG0230	105	0	0	0	0
PRBRE125CG0240	PRBRE125CG0240	504	301.07	0	0	0
PRBRE125CG0250	PRBRE125CG0250	1080	877.06	0	0	0
PRBRE125CG0260	PRBRE125CG0260	987	784.06	1	0.36	0.49
PRBRE125CG0270	PRBRE125CG0270	801	598.06	14	6.56	8.98
PRBRE125CG0280	PRBRE125CG0280	375	172.32	0	0	0
PRBRE125CG0290	PRBRE125CG0290	798	595.06	0	0	0
PRBRE125CG0300	PRBRE125CG0300	474	271.08	0	0	0
PRBRE125CG0310	PRBRE125CG0310	564	361.07	41	31.83	43.54
PRBRE125CG0320	PRBRE125CG0320	1308	1105.06	166	42.11	57.59
PRBRE125CG0330	PRBRE125CG0330	1329	1126.06	1	0.25	0.34
PRBRE125CG0340	PRBRE125CG0340	1212	1009.06	289.96	80.55	110.18
PRBRE125CG0350	PRBRE125CG0350	1905	1702.06	137.67	22.67	31.01
PRBRE125CG0360	PRBRE125CG0360	642	439.06	36.59	23.36	31.95
PRBRE125CG0370	PRBRE125CG0370	2694	2491.06	2262.03	254.53	348.16
PRBRE125CG0380	PRBRE125CG0380	2100	1897.06	465.47	68.77	94.08
PRBRE125CG0390	PRBRE125CG0390	711	508.06	76.63	42.28	57.83
PRBRE125CG0400	PRBRE125CG0400	519	316.07	14	12.42	16.98
PRBRE125CG0410	PRBRE125CG0410	504	301.07	0	0	0
PRBRE125CG0420	PRBRE125CG0420	957	754.06	25.27	9.39	12.85
PRBRE125CG0430	PRBRE125CG0430	234	40.6	0	0	0
PRBRE125CG0440	PRBRE125CG0440	327	124.98	0	0	0
PRBRE125CG0450	PRBRE125CG0450	459	256.09	0	0	0
PRBRE125CG0460	PRBRE125CG0460	99	0	0	0	0
PRBRE125CG0470	PRBRE125CG0470	3852	3649.06	18.67	1.43	1.96
PRBRE125CG0480	PRBRE125CG0480	402	199.19	0	0	0
PRBRE125CG0490	PRBRE125CG0490	957	754.06	0	0	0
PRBRE125CG0500	PRBRE125CG0500	321	119.14	0	0	0
PRBRE125CG0510	PRBRE125CG0510	159	1.28	0	0	0
PRBRE125CG0520	PRBRE125CG0520	4239	4036.06	30.7	2.13	2.92
PRBRE125CG0530	PRBRE125CG0530	381	178.28	0	0	0
PRBRE125CG0540	PRBRE125CG0540	6177	5974.06	78.34	3.68	5.03
PRBRE125CG0550	PRBRE125CG0550	714	511.06	30.15	16.53	22.62
PRBRE125CG0560	PRBRE125CG0560	1854	1651.06	26.79	4.55	6.22
PRBRE125CG0570	PRBRE125CG0570	1125	922.06	0	0	0
PRBRE125CG0580	PRBRE125CG0580	216	27.37	0	0	0
PRBRE125CG0590	PRBRE125CG0590	483	280.08	0	0	0
PRBRE125CG0600	PRBRE125CG0600	936	733.06	0	0	0
PRBRE125CG0610	PRBRE125CG0610	312	110.43	0	0	0
PRBRE125CG0620	PRBRE125CG0620	486	283.08	0	0	0
PRBRE125CG0630	PRBRE125CG0630	1425	1222.06	67.86	15.56	21.29
PRBRE125CG0640	PRBRE125CG0640	225	33.77	0	0	0
PRBRE125CG0650	PRBRE125CG0650	417	214.15	0	0	0
PRBRE125CG0660	PRBRE125CG0660	315	113.33	0	0	0
PRBRE125CG0670	PRBRE125CG0670	309	107.54	0	0	0
PRBRE125CG0680	PRBRE125CG0680	210	23.37	0	0	0
PRBRE125CG0690	PRBRE125CG0690	1152	949.06	176.72	52.19	71.39
PRBRE125CG0700	PRBRE125CG0700	1143	940.06	57.09	17.02	23.28
PRBRE125CG0710	PRBRE125CG0710	5637	5434.06	506.92	26.15	35.77
PRBRE125CG0720	PRBRE125CG0720	561	358.07	8	6.26	8.57
PRBRE125CG0730	PRBRE125CG0730	168	3.31	0	0	0
PRBRE125CG0740	PRBRE125CG0740	1755	1552.06	3	0.54	0.74
PRBRE125CG0750	PRBRE125CG0750	606	403.06	5.57	3.87	5.3
PRBRE125CG0760	PRBRE125CG0760	633	430.06	2	1.3	1.78
PRBRE125CG0770	PRBRE125CG0770	450	247.1	0	0	0
PRBRE125CG0780	PRBRE125CG0780	225	33.77	0	0	0
PRBRE125CG0790	PRBRE125CG0790	885	682.06	9	3.7	5.06
PRBRE125CG0800	PRBRE125CG0800	768	565.06	230.79	114.49	156.6
PRBRE127CG0010	PRBRE127CG0010	699	496.06	59	33.34	45.6
PRBRE127CG0020	PRBRE127CG0020	243	47.8	0	0	0
PRBRE127CG0030	PRBRE127CG0030	210	23.37	0	0	0
PRBRE127CG0040	PRBRE127CG0040	474	271.08	0	0	0
PRBRE127CG0050	PRBRE127CG0050	522	319.07	1	0.88	1.2
PRBRE127CG0060	PRBRE127CG0060	786	583.06	2	0.96	1.32
PRBRE127CG0070	PRBRE127CG0070	297	96.09	685	1998.24	2733.34
PRBRE127CG0080	PRBRE127CG0080	903	700.06	72	28.83	39.43
PRBRE127CG0090	PRBRE127CG0090	855	652.06	12	5.16	7.06
PRBRE127CG0100	PRBRE127CG0100	933	730.06	2	0.77	1.05
PRBRE127CG0110	PRBRE127CG0110	567	364.07	76.55	58.94	80.62
PRBRE127CG0120	PRBRE127CG0120	2520	2317.06	0	0	0
[truncated: 21,552 more rows]
