# Supplementary material for: Transcriptome profiling for developmental stages Protaetia brevitarsis seulensis with focus on wing development and metamorphosis
Source: PLoS One. 2023 Mar 1;18(3):e0277815. doi: 10.1371/journal.pone.0277815 (PMC9977060; doi:10.1371/journal.pone.0277815)
Supplement: S2 Table — (XLSX) [file pone.0277815.s002.xlsx]

## Sheet: Sheet1
Supplementary table 2. Wing development related Gene Ontology and number of genes in Protaetia brevitarsis seulensis
Gene Ontology	Number of
	genes
Imaginal disc-derived wing vein morphogenesis	165
Imaginal disc-derived wing vein specification	161
Imaginal disc-derived wing morphogenesis	410
Wing disc dorsal/ventral pattern formation	168
Imaginal disc-derived wing hair organization	107
Establishment of imaginal disc-derived wing hair orientation	76
Maintenance of imaginal disc-derived wing hair orientation	19
Wing disc pattern formation	45
Wing disc anterior/posterior pattern formation	38
Wing disc proximal/distal pattern formation	6
Wing disc development	210
Cell elongation involved in imaginal disc-derived wing morphogenesis	41
Imaginal disc-derived wing expansion	22
Apposition of dorsal and ventral imaginal disc-derived wing surfaces	102
Imaginal disc-derived wing margin morphogenesis	125
Regulation of cell proliferation involved in imaginal disc-derived wing morphogenesis	10
Negative regulation of imaginal disc-derived wing size	8
Regulation of imaginal disc-derived wing size	93
Male courtship behavior, veined wing extension	19
Male courtship behavior, veined wing generated song production	84
Wing cell fate specification	4
Wing and notum subfield formation	27
Wing disc morphogenesis	102
Imaginal disc-derived wing hair site selection	10
Male courtship behavior, orientation prior to leg tapping and wing vibration	17
Male courtship behavior, veined wing vibration	17
Negative regulation of imaginal disc-derived wing vein specification	2
Imaginal disc-derived wing hair outgrowth	3
