# Supplementary material for: Transcriptome profiling for developmental stages Protaetia brevitarsis seulensis with focus on wing development and metamorphosis
Source: PLoS One. 2023 Mar 1;18(3):e0277815. doi: 10.1371/journal.pone.0277815 (PMC9977060; doi:10.1371/journal.pone.0277815)
Supplement: S3 Table — (XLSX) [file pone.0277815.s003.xlsx]

## Sheet: Sheet1
Supplementary table 3. Lists of Wing development related genes
Symbol	Drosophila melanogaster	Protaetia brevitarsis
Gprk2	FBpp0306622	PRBRE175CG0090
sn	FBpp0071057	PRBRE215CG0750
psq	FBpp0312422	PRBRE125CG0200
ATP6AP2	FBpp0081458	PRBRE122CG0670
Gli	FBpp0080327	PRBRE41CG2490
hh	FBpp0099945	PRBRE40CG2510
Su(var)3-3	FBpp0304939	PRBRE159CG0090
sqh	FBpp0311461	PRBRE152CG3490
Zyx	FBpp0311465	PRBRE136CG0400
Wnk	FBpp0312580	PRBRE191CG0410
shot	FBpp0086747	PRBRE202CG1230
if	FBpp0290566	PRBRE175CG0850
Snx3	FBpp0082110	PRBRE166CG1490
boi	FBpp0292890	PRBRE157CG2500
Slh	FBpp0077461	PRBRE180CG0080
hth	FBpp0310558	PRBRE186CG1300
CG5890	FBpp0308302	PRBRE44CG2720
nmo	FBpp0076476	PRBRE52CG0460
rhea	FBpp0305320	PRBRE153CG2460
Sb	FBpp0082704	PRBRE197CG0270
Nedd4	FBpp0289747	PRBRE153CG1840
mts	FBpp0079148	PRBRE154CG2820
sfl	FBpp0076677	PRBRE195CG0030
fw	FBpp0073424	PRBRE152CG3480
regucalcin	FBpp0073422	PRBRE167CG1270
zfh2	FBpp0088139	PRBRE55CG0140
d	FBpp0292924	PRBRE92CG0640
jumu	FBpp0081715	PRBRE178CG1550
ct	FBpp0304122	PRBRE150CG1290
Wnt6	FBpp0292343	PRBRE45CG1190
Nup154	FBpp0088820	PRBRE167CG2370
sog	FBpp0073879	PRBRE203CG0900
Galphas	FBpp0072051	PRBRE210CG0040
Ppcs	FBpp0083166	PRBRE122CG1040
parvin	FBpp0311906	PRBRE194CG0270
Plzf	FBpp0079889	PRBRE120CG0540
cg	FBpp0288474	PRBRE154CG0180
lilli	FBpp0288477	PRBRE173CG1590
cpb	FBpp0077549	PRBRE181CG1190
salm	FBpp0310214	PRBRE107CG0410
Mkp3	FBpp0303122	PRBRE120CG0440
rho	FBpp0305409	PRBRE215CG0480
sbb	FBpp0290762	PRBRE162CG0500
y	FBpp0070070	PRBRE200CG0960
osa	FBpp0088543	PRBRE41CG1780
lft	FBpp0079592	PRBRE113CG0040
babo	FBpp0087740	PRBRE206CG0950
Rack1	FBpp0303680	PRBRE154CG2830
nw	FBpp0296981	PRBRE174CG0210
Fhos	FBpp0297585	PRBRE152CG0290
EloC	FBpp0085724	PRBRE97CG0880
sd	FBpp0300454	PRBRE144CG0450
Pax	FBpp0080755	PRBRE165CG1380
spen	FBpp0077782	PRBRE160CG1830
CG14073	FBpp0305024	PRBRE166CG1590
dco	FBpp0306615	PRBRE160CG0560
nito	FBpp0087934	PRBRE179CG1070
Pka-C1	FBpp0089382	PRBRE159CG1380
elB	FBpp0089383	PRBRE172CG1980
capt	FBpp0099390	PRBRE23CG3570
AnxB9	FBpp0307769	PRBRE131CG0730
frtz	FBpp0305725	PRBRE184CG0930
slo	FBpp0306409	PRBRE44CG1850
bib	FBpp0079519	PRBRE41CG2480
EcR	FBpp0085351	PRBRE63CG0130
emc	FBpp0072477	PRBRE25CG0340
tow	FBpp0305291	PRBRE44CG0610
Mbs	FBpp0290687	PRBRE206CG0830
rl	FBpp0112425	PRBRE161CG1670
dpy	FBpp0304632	PRBRE170CG2520
wls	FBpp0075948	PRBRE87CG0130
tok	FBpp0308359	PRBRE44CG3520
Dd	FBpp0308686	PRBRE178CG0500
Stat92E	FBpp0099882	PRBRE195CG1320
kn	FBpp0302917	PRBRE17CG2500
CG1943	FBpp0081151	PRBRE113CG0630
neur	FBpp0081481	PRBRE44CG0150
neur	FBpp0081480	PRBRE200CG0700
per	FBpp0070455	PRBRE124CG0080
Cip4	FBpp0073195	PRBRE177CG1490
Galphao	FBpp0087362	PRBRE153CG1250
brm	FBpp0303193	PRBRE167CG2090
Nop60B	FBpp0072166	PRBRE219CG0110
shn	FBpp0089118	PRBRE214CG0330
RasGAP1	FBpp0076096	PRBRE185CG1510
RasGAP1	FBpp0076097	PRBRE5CG0210
Rab5	FBpp0303520	PRBRE195CG0610
skd	FBpp0111743	PRBRE154CG2740
l(2)gd1	FBpp0079786	PRBRE148CG4280
ab	FBpp0304819	PRBRE206CG0210
Notum	FBpp0075193	PRBRE15CG0050
Mbs	FBpp0075199	PRBRE206CG0820
par-1	FBpp0099804	PRBRE81CG0780
Duox	FBpp0307132	PRBRE198CG0410
p115	FBpp0071045	PRBRE108CG0570
S6kII	FBpp0077052	PRBRE17CG2130
MYPT-75D	FBpp0303837	PRBRE152CG2990
Poxn	FBpp0302942	PRBRE54CG0070
vri	FBpp0078706	PRBRE23CG3080
chm	FBpp0079071	PRBRE158CG1810
eca	FBpp0081576	PRBRE104CG0170
unk	FBpp0312602	PRBRE163CG1580
Ddc	FBpp0288730	PRBRE195CG0840
Gclc	FBpp0309125	PRBRE148CG3610
mys	FBpp0309123	PRBRE52CG0110
Fkbp14	FBpp0309698	PRBRE152CG0300
dom	FBpp0309691	PRBRE95CG0270
Phm	FBpp0072111	PRBRE174CG0300
Stim	FBpp0292600	PRBRE91CG0850
mwh	FBpp0307717	PRBRE89CG0180
Ada2b	FBpp0306430	PRBRE162CG1260
Poxn	FBpp0086446	PRBRE179CG0190
mle	FBpp0085367	PRBRE194CG1290
pyd	FBpp0293838	PRBRE143CG0960
Amun	FBpp0292399	PRBRE154CG2240
CtBP	FBpp0082170	PRBRE193CG0800
pic	FBpp0082177	PRBRE40CG3520
sxc	FBpp0085420	PRBRE141CG0590
ed	FBpp0077154	PRBRE192CG0290
ple	FBpp0311654	PRBRE141CG0460
Usp8	FBpp0083419	PRBRE216CG0090
Raf	FBpp0070385	PRBRE44CG2280
shg	FBpp0071475	PRBRE23CG3720
ksr	FBpp0078413	PRBRE128CG0100
fray	FBpp0312568	PRBRE145CG0100
ara	FBpp0075640	PRBRE194CG0980
Bap170	FBpp0085442	PRBRE157CG0940
crol	FBpp0307451	PRBRE143CG0740
Hs6st	FBpp0307227	PRBRE149CG2340
Sulf1	FBpp0082725	PRBRE149CG0190
PDZ-GEF	FBpp0289316	PRBRE152CG2420
dve	FBpp0071689	PRBRE23CG2450
dy	FBpp0073449	PRBRE44CG1620
ash2	FBpp0084039	PRBRE44CG1840
EloB	FBpp0083354	PRBRE44CG0990
cv-2	FBpp0071536	PRBRE193CG0220
sax	FBpp0087908	PRBRE76CG3040
svr	FBpp0311070	PRBRE150CG1110
fy	FBpp0304314	PRBRE173CG2130
Rho1	FBpp0086354	PRBRE153CG0480
Tap42	FBpp0080045	PRBRE151CG3820
pio	FBpp0072220	PRBRE113CG1380
Mkp3	FBpp0305422	PRBRE41CG1550
app	FBpp0293203	PRBRE149CG3050
Dl	FBpp0293200	PRBRE113CG0140
hyx	FBpp0289644	PRBRE197CG0200
cv-d	FBpp0082643	PRBRE148CG0900
Arl1	FBpp0075272	PRBRE173CG0600
Rabex-5	FBpp0072557	PRBRE161CG1850
Su(Tpl)	FBpp0310656	PRBRE43CG0040
net	FBpp0288762	PRBRE154CG2040
Dys	FBpp0306632	PRBRE11CG0400
Gel	FBpp0078607	PRBRE41CG1120
CycE	FBpp0080331	PRBRE113CG0110
kis	FBpp0077803	PRBRE195CG0630
CG30069	FBpp0086659	PRBRE76CG1530
how	FBpp0099954	PRBRE144CG0420
ast	FBpp0077617	PRBRE149CG1070
Past1	FBpp0082124	PRBRE41CG1470
Chd1	FBpp0297122	PRBRE41CG1320
CHOp24	FBpp0070643	PRBRE167CG0880
kn	FBpp0086595	PRBRE40CG3350
dpp	FBpp0077453	PRBRE129CG0220
fu	FBpp0074373	PRBRE171CG0480
sca	FBpp0086968	PRBRE81CG0020
stck	FBpp0297370	PRBRE122CG0680
step	FBpp0304747	PRBRE86CG0610
pot	FBpp0294059	PRBRE172CG1510
Gug	FBpp0076345	PRBRE136CG0410
Cbl	FBpp0076341	PRBRE17CG0520
sha	FBpp0087221	PRBRE153CG1340
arm	FBpp0304835	PRBRE161CG2030
14-3-3epsilon	FBpp0082987	PRBRE167CG0010
14-3-3epsilon	FBpp0082989	PRBRE136CG0800
ebi	FBpp0077715	PRBRE149CG2250
sty	FBpp0073004	PRBRE184CG0230
Irk1	FBpp0307582	PRBRE154CG2310
flw	FBpp0071381	PRBRE18CG1110
Psn	FBpp0077851	PRBRE67CG1200
nmd	FBpp0310206	PRBRE154CG2360
qua	FBpp0080549	PRBRE148CG0450
Lpt	FBpp0309963	PRBRE207CG0010
trc	FBpp0304464	PRBRE26CG0530
holn1	FBpp0079616	PRBRE99CG0500
mor	FBpp0082692	PRBRE174CG0350
peng	FBpp0076918	PRBRE163CG1390
wmd	FBpp0072023	PRBRE180CG1330
drk	FBpp0086813	PRBRE189CG0090
Su(dx)	FBpp0308612	PRBRE149CG1230
pio	FBpp0290717	PRBRE113CG1370
lin	FBpp0087732	PRBRE81CG0760
SMC3	FBpp0074065	PRBRE44CG3810
Rok	FBpp0074061	PRBRE148CG0460
drpr	FBpp0306205	PRBRE177CG1060
alphaSnap	FBpp0074609	PRBRE113CG0190
Ada2b	FBpp0081303	PRBRE176CG0060
CSN8	FBpp0079262	PRBRE124CG0560
Grasp65	FBpp0074664	PRBRE149CG1750
f	FBpp0311215	PRBRE86CG0830
Smox	FBpp0071140	PRBRE8CG0220
ci	FBpp0088245	PRBRE16CG0800
tsr	FBpp0072097	PRBRE17CG0180
cbt	FBpp0077743	PRBRE148CG4270
Trl	FBpp0089418	PRBRE45CG0570
ltl	FBpp0304454	PRBRE152CG0190
cora	FBpp0309411	PRBRE162CG0780
wg	FBpp0079060	PRBRE45CG1150
Mtl	FBpp0084561	PRBRE155CG1910
noc	FBpp0080215	PRBRE172CG1910
svr	FBpp0309132	PRBRE150CG1130
ics	FBpp0080089	PRBRE38CG0040
cos	FBpp0088087	PRBRE157CG1650
tnc	FBpp0296948	PRBRE170CG1330
esg	FBpp0080293	PRBRE149CG0570
cpa	FBpp0071461	PRBRE162CG2160
path	FBpp0076156	PRBRE26CG0350
smo	FBpp0077788	PRBRE86CG0490
nab	FBpp0304906	PRBRE41CG1300
cic	FBpp0293566	PRBRE113CG0200
flr	FBpp0075582	PRBRE181CG0710
smp-30	FBpp0082476	PRBRE149CG5590
Ilk	FBpp0077962	PRBRE26CG0500
Snr1	FBpp0078331	PRBRE167CG0840
dop	FBpp0075315	PRBRE23CG3960
CG6191	FBpp0086798	PRBRE151CG3610
tilB	FBpp0077037	PRBRE152CG3200
CG8149	FBpp0081539	PRBRE149CG5700
Bx	FBpp0309321	PRBRE173CG2070
bs	FBpp0288528	PRBRE159CG1170
Dok	FBpp0071008	PRBRE44CG3840
Mad	FBpp0304648	PRBRE171CG0380
Ras85D	FBpp0081600	PRBRE40CG0200
dsh	FBpp0073310	PRBRE186CG1940
rasp	FBpp0072893	PRBRE35CG0020
CG11399	FBpp0077935	PRBRE149CG1450
Med	FBpp0307959	PRBRE41CG1890
Rbsn-5	FBpp0079203	PRBRE156CG1580
dlp	FBpp0075431	PRBRE195CG0360
cv-c	FBpp0111543	PRBRE174CG0820
disco-r	FBpp0301985	PRBRE174CG0740
Dg	FBpp0086394	PRBRE179CG1090
m	FBpp0073400	PRBRE44CG1630
mam	FBpp0086724	PRBRE201CG0240
Mrtf	FBpp0310920	PRBRE219CG0470
tipE	FBpp0073075	PRBRE23CG3510
ptc	FBpp0088443	PRBRE23CG4010
cass	FBpp0080554	PRBRE23CG0170
Cdc42	FBpp0301154	PRBRE149CG2010
dx	FBpp0070876	PRBRE181CG1760
Ppat-Dpck	FBpp0076826	PRBRE181CG1910
inv	FBpp0311724	PRBRE113CG1010
dome	FBpp0074525	PRBRE23CG1560
gus	FBpp0301581	PRBRE181CG1210
AnxB11	FBpp0074077	PRBRE178CG1590
AnxB11	FBpp0306156	PRBRE178CG1600
Pkn	FBpp0087686	PRBRE206CG0730
EloA	FBpp0083766	PRBRE44CG1470
Spn88Ea	FBpp0082596	PRBRE11CG0810
S	FBpp0077659	PRBRE161CG2490
in	FBpp0077841	PRBRE164CG0900
msk	FBpp0076408	PRBRE81CG0160
Nup154	FBpp0309199	PRBRE172CG0780
tkv	FBpp0078720	PRBRE154CG2920
Cul3	FBpp0291369	PRBRE149CG2510
fj	FBpp0085933	PRBRE48CG0040
