# Supplementary material for: Transcriptome profiling for developmental stages Protaetia brevitarsis seulensis with focus on wing development and metamorphosis
Source: PLoS One. 2023 Mar 1;18(3):e0277815. doi: 10.1371/journal.pone.0277815 (PMC9977060; doi:10.1371/journal.pone.0277815)
Supplement: S4 Table — (XLSX) [file pone.0277815.s004.xlsx]

## Sheet: Sheet1
Supplementary table 4. Lists of Metamorphosis related genes
Symbol	Drosophila melanogaster	Protaetia brevitarsis
Eip63E	FBpp0291160	PRBRE131CG0230
jar	FBpp0306894	PRBRE44CG1410
EcR	FBpp0085351	PRBRE63CG0130
br	FBpp0292595	PRBRE160CG0300
rl	FBpp0112425	PRBRE161CG1670
east	FBpp0298290	PRBRE157CG2430
Kr-h1	FBpp0310809	PRBRE149CG1400
Raf	FBpp0070385	PRBRE44CG2280
dare	FBpp0087272	PRBRE177CG1440
EbpIII	FBpp0072073	PRBRE54CG0750
Parp	FBpp0112608	PRBRE131CG0580
Pi3K92E	FBpp0306705	PRBRE170CG2300
Cyp18a1	FBpp0074380	PRBRE171CG0550
Asciz	FBpp0303025	PRBRE183CG1750
Phk-3	FBpp0310114	PRBRE8CG1260
EbpIII	FBpp0309998	PRBRE54CG0740
EbpIII	FBpp0309999	PRBRE54CG0760
Ras85D	FBpp0081600	PRBRE40CG0200
Dronc	FBpp0076076	PRBRE120CG0800
